# Supplementary material for: Repeat-based holocentromeres of the woodrush Luzula sylvatica reveal insights into the evolutionary transition to holocentricity
Source: Nat Commun. 2024 Nov 5;15:9565. doi: 10.1038/s41467-024-53944-5 (PMC11538461; doi:10.1038/s41467-024-53944-5)
Supplement: Supplementary file 4 — Supplementary Data 1 [file 41467_2024_53944_MOESM4_ESM.xlsx]

## Sheet: Sheet1
Supplementary Data 1. Individual genome proportion in percentage of the repetitive sequences in Luzula species. Code names correspond to Larcu: Luzula arcuata, Lcamp: Luzula campestris, Leleg: Luzula elegans, Lluzu: Luzula luzuloides, Lmtsf: Luzula multiflora subsp. frigida, Lniva: Luzula nivalis, Lnvea: Luzula nivea, Lparv: Luzula parviflora, Lpilo: Luzula pilosa, Lspic: Luzula spicata, Lsude: L…
Repeat class	Larcu	Lwahl	Lluzu	Lparv	Lniva	Lsylv	Lspic	Lcamp	Lsude	Lmtsf	Lpilo	Lnvea	Leleg
Tandem repeats
35S_rDNA	0.722141	0.743557	0.38	0.93	0.89	1.34	0.53	0.79	0.53	0.85	1.02	2.14	0.04
5S_rDNA	0.0840329	0.212649	0.06	0.12	0.07	0.09	0.09	0.02	-	0.02	0.06	0.16	0.21
Satellite_Lusy1	15.8855	22.0964	9.44	12.82	13.66	25.1	20.02	33.68	47.41	23.65	13.35	3.33	-
Satellite_Lusy2	10.1159	20.2849	31.03	7.95	4.44	7.08	5.41	0.43	0.76	0.34	-	15.54	0.72
Other Satellites	1.68771	1.67217	4.07	1.87	1.45	3.15	2.56	0.78	0.78	1.18	18.72	1.21	9.69
LTR retroelements
Ty1_copia/Alesia	0.126049	0.0451938	-	0.11	0.16	-	-	-	-	-	-	0.03	0.02
Ty1_copia/Angela	21.4864	16.0362	8.84	25.45	22.5	5.87	10.49	10.85	3.69	12.49	1.21	12.36	37.61
Ty1_copia/Bianca	-	-	-	0.2	0.31	0.03	0.02	0.15	0.03	0.27	-	0.12	-
Ty1_copia/Ivana	0.259147	0.139387	0.02	0.34	0.38	0.13	0.06	0.02	-	0.04	-	0.19	2.26
Ty1_copia/SIRE	3.24746	2.01945	0.07	4.18	4.52	1.37	2.1	0.15	-	1.64	-	2.14	1.46
Ty1_copia/Tork	0.0271074	-	-	0.07	0.17	0.13	-	-	-	-	-	0.2	-
Ty3_gypsy/chromovirus/Tekay	-	0.0233105	0.05	0.38	0.29	-	-	-	-	-	-	1.1	0.94
Ty3_gypsy/non-chromovirus/Athila	1.43479	-	-	0.16	1.78	0.27	0.07	0.11	-	0.17	-	0.04	-
No-LTR retroelements
LINE	-	-	-	-	-	-	-	-	-	-	-	-	0.3
Pararetrovirus	-	-	-	-	-	-	-	-	-	-	-	0.01	-
TIR/EnSpm_CACTA	2.3353	0.0309221	0.03	1.72	2.02	-	-	-	-	-	-	2.19	2.16
TIR/hAT	0.294657	-	-	-	-	-	-	-	-	-	-	-	0.03
TIR/MuDR_Mutator	-	-	-	0.04	0.03	-	-	-	-	-	-	-	0.22
Unclassified	2.78122	2.9904	4.89	4.44	3.34	3.67	2.68	2.43	1.71	3.72	0.88	1.91	7.79
Total	60.4874	66.2945	58.88	60.78	56.01	48.23	44.03	49.41	54.91	44.37	35.24	42.67	63.45
