# Supplementary material for: Repeat-based holocentromeres of the woodrush Luzula sylvatica reveal insights into the evolutionary transition to holocentricity
Source: Nat Commun. 2024 Nov 5;15:9565. doi: 10.1038/s41467-024-53944-5 (PMC11538461; doi:10.1038/s41467-024-53944-5)
Supplement: Supplementary file 5 — Supplementary Data 2 [file 41467_2024_53944_MOESM5_ESM.xlsx]

## Sheet: Sheet1
Supplementary Data 2. Comparative analysis of the shared repetitive sequences between Luzula species genomes. The different lineages of elements were grouped by cluster in a hierarchical manner following the Repeatexplorer default parameters. Proportions are expressed as percentages. Code names correspond to Larcu: Luzula arcuata, Lcamp: Luzula campestris, Leleg: Luzula elegans, Lluzu: Luzula luz…
Repeat element	cluster number	Larcu	Lwahl	Lluzu	Lparv	Lniva	Lsylv	Lspic	Lcamp	Lsude	Lmtsf	Lpilo	Lnvea	Leleg
Lusy2	1	14.8473	14.5917	24.1974	5.56208	3.23227	5.7804	3.87996	0.450678	0.629529	0.27712	0.00806982	1.22036	0
Lusy1	2	6.62076	8.67939	1.99527	3.99997	3.53051	17.0959	10.3085	0.322986	0.234243	0.479344	1.7108	0	0
Ty1-copia/Angela	3	11.7386	4.06752	2.75023	7.07687	6.34364	1.57159	2.9366	2.44868	0.893052	2.89853	0.476119	2.77765	5.05981
Ty1-copia/Angela	4	10.8843	3.79534	2.21097	6.50882	5.87613	1.58693	2.67793	2.43366	1.07605	3.0633	0.492259	2.29746	4.29392
Lusy1	5	2.98211	3.18295	0.739558	1.82247	1.31387	0.421647	3.01268	8.0446	14.0253	5.22035	0.669795	0	0
Lusy1	6	0.0158202	0	0.0231112	0.015779	0	0.0153326	1.37701	8.57039	14.8378	5.44504	0.0161396	0	0
Ty1-copia/Angela	7	6.73941	2.20009	1.71023	3.71595	3.54663	0.958289	1.59763	1.41963	0.69541	1.96231	0.225955	0	5.57313
Lusy1	8	7.5146	3.06198	1.78727	2.5483	3.27258	0	0	0	0	0	8.55401	0	0
Lusy1	9	0.0395505	0.0831648	0.0385186	0.015779	0.0241816	0.00766631	0.98901	5.30297	8.30831	3.15318	0.0564887	0	0
Lusy1	10	6.92925	2.07912	2.97364	1.82247	2.80507	0	0	0.0075113	0	0.0149795	0.0806982	0	0
All/repeat/satellite	11	1.33681	0.824088	1.40208	0.623269	0.91084	1.76325	1.80304	0.608415	0.483127	0.763954	0.00806982	0	0
Ty1-copia/Angela	12	1.63739	0.884572	0.747262	1.83036	1.20908	0.421647	0.760777	0.645971	0.373325	1.02609	0.217885	0	0
Lusy1	14	0.0079101	0	0	0	0	0	0.190194	4.1913	0.270844	3.12322	0	0.0716299	0
35S_rDNA	19	0.624898	0.325099	0.146371	0.30769	0.241816	0.467645	0.152155	0.165249	0.175682	0.224692	0.169466	0.0875477	0.0162957
All/repeat/satellite	23	0.300584	0.189011	0.0770373	0.197237	0.209574	0.183991	0.13694	0.0826243	0.146402	0.104856	0.403491	0	0
All/repeat/satellite	24	0	0	0	0	0	0	0	0	0	0	0	0	2.02067
Ty1-copia/Angela	25	0	0	0	0	0	0	0	0	0	0	0	0	1.73549
All/repeat/satellite	26	0.0395505	0.0226813	0.0385186	0.118342	0.112847	0.130327	0.243449	0.0375565	0.0585608	0.134815	0.45998	0	0.219992
35S_rDNA	28	0.142382	0.0907253	0.0539261	0.0946738	0.0644843	0.237656	0.0912932	0.142715	0.0951613	0.157285	0.217885	0	0.00814785
All/repeat/satellite	34	0	0	0	0	0	0	0	0	0	0	0	0	0.937003
All/repeat/satellite	35	0	0	0	0	0	0.850961	0	0	0	0	0	0	0
All/repeat/satellite	36	0	0	0	0	0	0	0	0	0	0	0	0	0.855524
35S_rDNA	37	0.237303	0.105846	0.0616298	0.0552264	0.0564237	0.0919957	0.0304311	0.0150226	0.0439206	0.0898769	0	0	0.0162957
All/repeat/satellite	38	0	0	0	0	0	0	0	0	0	0	0	0	0.806637
5S_rDNA	41	0.134472	0.181451	0.0308149	0.110453	0.0483632	0.0459979	0.0304311	0.0150226	0	0	0.00806982	0	0.0977742
Ty1-copia/SIRE	46	0.197753	0.0907253	0.0231112	0.0867843	0.0644843	0.0153326	0.0152155	0.0150226	0	0.029959	0	0.111424	0.0570349
Ty1-copia/Angela	49	0	0	0	0	0	0	0	0	0	0	0	0.183054	0.578497
Lusy1	60	0.0395505	0.113407	0.0308149	0.0315579	0	0.0229989	0.00760777	0.0676017	0.0146402	0.0748974	0	0.129995	0
Ty1-copia	61	1.2498	0.544352	0.385186	0.962517	0.886659	0.122661	0.562975	0.826243	0.168362	0.666587	0.0484189	0	0
Ty1-copia/SIRE	69	0.110741	0.0151209	0.0154075	0.0710053	0.0886659	0.0153326	0.0152155	0.0075113	0.0073201	0.00748974	0	0	0.0162957
All/repeat/satellite	72	0	0	0	0	0	0	0	0	0	0	0	0	0.374801
All/repeat/satellite	78	0	0	0	0	0	0.0306652	0	0	0	0	0.0242095	0	0.268879
Ty1-copia/Angela	79	0	0	0	0	0	0	0	0	0	0	0	0	0.325914
Ty1-copia/Angela	89	0	0	0	0	0	0	0	0	0	0	0	0	0.277027
Ty1-copia/SIRE	93	0.0711909	0.0226813	0.0308149	0.0473369	0.0483632	0.0153326	0.00760777	0	0	0.0149795	0	0	0
Ty1-copia/Angela	104	0.0316404	0.0453626	0.00770373	0.102563	0.00806053	0	0	0.0075113	0.0146402	0.0149795	0	0.0848947	0
Ty1-copia/Ivana	106	0.0870111	0.0226813	0	0.0315579	0.0161211	0.00766631	0.0304311	0	0.0146402	0.0224692	0	0	0
Lusy2	109	0	0	0	0	0	0	0	0	0	0	0	0	0.244435
All/repeat/satellite	112	0	0.0529231	0	0.15779	0.0161211	0	0	0	0	0	0	0	0
Ty1-copia/SIRE	113	0.0711909	0.0151209	0.0539261	0.0315579	0.0322421	0	0.0152155	0	0	0.00748974	0	0	0
Ty1-copia/Angela	122	0.0158202	0.00756044	0.00770373	0.0236684	0.0161211	0.0229989	0.0456466	0.0075113	0.0292804	0.0224692	0	0	0.00814785
Ty1-copia/SIRE	128	0.0711909	0	0.0154075	0.0236684	0.0322421	0.00766631	0	0.0300452	0	0.00748974	0.00806982	0	0
Ty1-copia/Ivana	130	0.0395505	0	0.0308149	0.0315579	0.00806053	0.0229989	0	0.0075113	0.0073201	0.0374487	0.00806982	0	0
All/repeat/satellite	138	0	0	0	0.189348	0	0	0	0	0	0	0	0	0
All/repeat/satellite	161	0.158202	0	0	0	0	0	0	0	0	0	0	0	0
