# Supplementary material for: Repeat-based holocentromeres of the woodrush Luzula sylvatica reveal insights into the evolutionary transition to holocentricity
Source: Nat Commun. 2024 Nov 5;15:9565. doi: 10.1038/s41467-024-53944-5 (PMC11538461; doi:10.1038/s41467-024-53944-5)
Supplement: Supplementary file 6 — Supplementary Data 3 [file 41467_2024_53944_MOESM6_ESM.xlsx]

## Sheet: Sheet1
Supplementary Data 3. Conserved syntenic blocks between L. sylvatica and J. effusus genome.
Juncus effusus Chr	Start	End	Luzula sylvatica Chr	Start	End
1	51433	3183432	3	70363021	75329258
1	10100862	16389583	3	56270627	70062240
1	5428881	6590660	3	69713915	70969951
1	4955851	5219128	3	70246702	70357775
1	6419584	8660074	4	59222634	62351670
1	8666460	14017739	4	30087466	40523834
1	359973	2826449	4	24704582	29206939
1	12094647	12676081	4	42831408	43911396
1	12293132	12500531	4	40588465	41503016
1	12233790	12280498	4	42165724	42373860
2	7999654	9110949	2	4224848	5625944
2	10929431	11237284	2	12038264	12900212
2	11260392	11512518	2	14000663	14325542
2	11958403	13338874	2	15733364	17813551
2	11552150	13910537	2	6017075	12033933
2	8834905	9131821	4	8110353	9886682
2	8787489	8837599	4	9544971	9732269
2	7268584	7966362	4	12953057	13570334
2	8976282	10913835	4	4292581	11192455
2	8512797	8767572	4	198622	1314837
2	8911312	9008149	4	2211188	2322502
2	13913258	14022952	4	11201127	11528901
2	10312728	10432051	4	1319560	1398290
2	14184276	14285240	4	12030284	12201931
2	14339213	14385948	4	12803310	12869632
2	14115374	14169337	4	12528395	12735463
2	14490	7008521	5	235042	21651067
2	7023641	7239531	5	14304402	17229375
3	79222	5052348	5	32591660	39048943
3	6299618	14303370	5	38930858	43639650
3	27144	1274802	5	26910056	29561462
4	11000514	13635366	2	29210091	33438038
4	7337778	11376941	2	37991307	40885670
4	5426131	5545754	2	37931095	38309427
4	3577950	3741224	2	37803680	37926686
4	319462	1744287	2	34642808	36986752
4	1914940	3263793	2	37072566	38852497
4	213107	317540	2	34459587	34625887
4	142996	190660	2	34192929	34306967
5	12929586	13254788	2	33459312	34138975
5	11775608	13003276	2	26940284	29189849
5	11306660	11768069	2	23753302	24718805
5	332362	1784009	3	49142220	51724044
5	90464	4134568	4	12803630	22397121
5	37612	230146	4	29807983	31297385
5	11528601	11683773	4	13581124	13886368
5	9162613	11291951	5	48426257	54179416
5	5750861	6975518	5	44411639	46434257
5	8906078	9151684	5	47015822	47261551
5	3959727	4508345	5	47406591	48404276
5	8289681	8888534	5	46350917	46813061
5	7055974	7986974	5	44143621	46286297
5	6736347	6830307	5	46955866	47011727
5	215266	2526380	6	62266276	65532391
6	12665565	12783255	2	43659754	43954101
6	56699	12660167	2	40524165	74700688
7	12204	11598106	6	2141059	32014494
8	10483	1835171	1	50269267	56114802
8	4849503	7242653	1	63401956	66398074
8	1830803	4641405	1	64684971	70832215
8	8150180	8383009	1	63267803	64381904
8	7413292	8054038	1	64064842	64259577
8	9126679	9777594	2	60984326	61613558
8	8405811	11256722	5	54186233	64025214
8	7723378	8125699	5	77447949	78052143
9	8832855	11257293	1	41687197	42944479
9	140956	269850	1	37168979	37445955
9	291145	9326323	1	27028971	41652557
10	5943186	10840555	6	41116401	52839742
10	122278	7810321	6	29413796	39548846
10	10756805	11052592	6	53709356	54367475
11	5394936	10692277	3	63207092	74523826
11	3410057	6094026	4	29928099	32748334
11	7209437	8101900	4	47566424	50981052
11	4062020	4504109	4	21445872	22401488
11	192880	2229452	4	44258164	46999064
11	8166596	11000846	4	22433661	29803767
11	7317021	7436411	4	56327500	56503390
11	7032696	7473377	4	57826318	59214129
11	6848299	7020873	4	34467566	34720837
11	6101077	6781651	4	32772382	34101216
11	6347286	6463921	4	34223055	34449008
12	55549	10651554	3	48188235	56853362
12	10251385	10587802	3	40361936	41139576
12	10654429	10826624	3	41140532	41820868
12	10225044	10553461	4	15593015	16866751
12	9729255	10780133	6	60830861	65601681
13	18100	3158839	1	56968706	66119576
13	1170242	1792460	1	74723398	75387382
13	3169326	3209736	1	61830310	61877603
13	2856704	6555343	1	71600637	75691791
13	372552	1226860	3	80922027	82644405
13	5805435	10477793	5	63090542	67917770
13	1023120	1345524	5	78168123	78515016
13	2545847	2753534	5	76821257	77435931
13	2796189	2852182	5	67921616	67973405
13	2043659	2092191	5	68763320	68826188
13	10339968	10438558	5	77819511	78144189
13	1774135	2016713	5	69371216	70184099
13	2371448	2536344	5	70215176	70482705
13	8204125	8928764	6	5780433	6500573
13	213669	816094	6	31851238	33142686
13	1590130	2374270	6	36712190	38152077
14	51508	4707248	1	2206837	11539468
14	7916567	8334659	1	36571036	37210484
14	6947042	7342120	1	24530289	26288997
14	5503388	6930468	1	17762939	19214086
14	8430276	8719711	1	11554265	13508709
14	7354360	10398935	1	20067174	27270539
14	9054306	9309721	1	16812313	17679531
14	8699711	9174423	5	25971431	26403506
15	566567	9896257	5	18675726	32575252
15	27749	4498029	5	23620505	29524166
15	8537137	10049083	5	25202396	32272251
15	6811992	7012002	5	15001436	15393055
16	441044	9736669	1	42611870	51404451
16	111293	183721	1	57245371	57346522
16	281605	1287513	1	56471918	58940483
16	24674	91588	1	56221516	56314036
16	212379	275809	1	56327650	56468170
17	54158	5265192	3	15660648	26438471
17	5611721	7618926	3	24472283	25658194
17	7440709	9240818	3	4383065	7736606
17	65687	629379	3	4331114	5967943
17	8287179	8648928	3	17682529	18084098
17	8944792	9598144	3	11892442	14529071
17	8651095	8815973	3	15581622	16248281
18	437536	2072472	3	80530283	82631536
18	39432	458984	3	75212573	76558228
18	5972559	9604378	6	67168275	76989589
18	2063417	4472133	6	82751148	84066213
18	3115209	4792432	6	71198605	72260985
18	7964222	8082089	6	82329533	82558149
18	8087692	8114236	6	82694279	82731526
19	75541	1051156	2	12915513	13906372
19	1061412	2541977	2	19631313	20676669
19	3162899	3481582	2	23632940	23721895
19	3586369	9249752	2	17869520	26934600
20	1257992	1774944	1	18370986	19797222
20	2055663	3343537	3	42907707	45830344
20	8379091	8477409	3	35410519	35567841
20	8471462	9083663	3	33829969	35397023
20	3421414	6346488	3	36206142	38884253
20	7044686	8368904	3	38974714	40326627
20	6388919	6802993	3	37013794	37536466
20	877364	996182	3	47306425	47548458
20	23000	2007100	3	41838156	45881483
20	9149727	9202636	3	11705871	11875903
20	6879827	6980210	3	48092288	48175010
20	583666	733059	3	35836505	36130630
21	851706	1571973	4	15488480	17273259
21	19744	6066179	6	52954241	67726371
21	5592418	6618700	6	54766857	55205196
21	6247286	7129442	6	57493146	57930594
