# Supplementary material for: Repeat-based holocentromeres of the woodrush Luzula sylvatica reveal insights into the evolutionary transition to holocentricity
Source: Nat Commun. 2024 Nov 5;15:9565. doi: 10.1038/s41467-024-53944-5 (PMC11538461; doi:10.1038/s41467-024-53944-5)
Supplement: Supplementary file 13 — Source Data [file 41467_2024_53944_MOESM13_ESM.xlsx]

## Sheet: Fig. 1b
Figure 1b
Complete BUSCOs (C)	1501
Complete and single-copy BUSCOs (S)	1423
Complete and duplicated BUSCOs (D)	78
Fragmented BUSCOs (F)	34
Missing BUSCOs (M)	79
Total BUSCO groups searched	1614

## Sheet: Fig. 1f
Figure 1f
Chromosome overview:
chr_name	count	chr_size (Mb)	density (units/Mb)	avg_unit_size (kb)
Chr1	76	84.527883	0.899111598476919	197.099802631579
Chr2	65	82.847447	0.784574568725093	192.459430769231
Chr3	55	81.121339	0.677996698254697	173.865963636364
Chr4	51	78.954785	0.645939318307307	178.103862745098
Chr5	60	78.402048	0.76528613130106	179.606483333333
Chr6	51	62.585552	0.814884559938051	179.092607843137
Individual units:
scaffold_name	start	end	length	chr_name
HiC_scaffold_1	0	61455	61455	Chr5
HiC_scaffold_1	330800	352199	21399	Chr5
HiC_scaffold_1	796394	1158399	362005	Chr5
HiC_scaffold_1	1454200	1749399	295199	Chr5
HiC_scaffold_1	2008326	2136799	128473	Chr5
HiC_scaffold_1	2439800	2442836	3036	Chr5
HiC_scaffold_1	2671800	2840799	168999	Chr5
HiC_scaffold_1	3581648	3672401	90753	Chr5
HiC_scaffold_1	4469794	4476799	7005	Chr5
HiC_scaffold_1	5590400	5706599	116199	Chr5
HiC_scaffold_1	6259827	6401199	141372	Chr5
HiC_scaffold_1	7113600	7399969	286369	Chr5
HiC_scaffold_1	8254438	8567399	312961	Chr5
HiC_scaffold_1	10506200	10613799	107599	Chr5
HiC_scaffold_1	10786000	10788413	2413	Chr5
HiC_scaffold_1	13280600	13377399	96799	Chr5
HiC_scaffold_1	13614200	13991118	376918	Chr5
HiC_scaffold_1	15190400	15390868	200468	Chr5
HiC_scaffold_1	17836000	18092599	256599	Chr5
HiC_scaffold_1	19347600	19485399	137799	Chr5
HiC_scaffold_1	20430560	20516999	86439	Chr5
HiC_scaffold_1	29451400	29500599	49199	Chr5
HiC_scaffold_1	31414200	31447199	32999	Chr5
HiC_scaffold_1	31945600	31977199	31599	Chr5
HiC_scaffold_1	32184400	32312845	128445	Chr5
HiC_scaffold_1	33358534	35175406	1816872	Chr5
HiC_scaffold_1	35557400	35711286	153886	Chr5
HiC_scaffold_1	35976000	35979599	3599	Chr5
HiC_scaffold_1	37693200	37731399	38199	Chr5
HiC_scaffold_1	38871149	38951441	80292	Chr5
HiC_scaffold_1	39336200	39431599	95399	Chr5
HiC_scaffold_1	39758600	39759799	1199	Chr5
HiC_scaffold_1	40217005	40237199	20194	Chr5
HiC_scaffold_1	40668200	41408399	740199	Chr5
HiC_scaffold_1	41809000	41989800	180800	Chr5
HiC_scaffold_1	45030000	45109799	79799	Chr5
HiC_scaffold_1	46069085	46402873	333788	Chr5
HiC_scaffold_1	46642800	46753018	110218	Chr5
HiC_scaffold_1	47213252	47306999	93747	Chr5
HiC_scaffold_1	48023142	48940533	917391	Chr5
HiC_scaffold_1	49620800	49842799	221999	Chr5
HiC_scaffold_1	51929200	51990513	61313	Chr5
HiC_scaffold_1	54092400	54401399	308999	Chr5
HiC_scaffold_1	55024200	55026654	2454	Chr5
HiC_scaffold_1	56181188	56188999	7811	Chr5
HiC_scaffold_1	59052400	59406599	354199	Chr5
HiC_scaffold_1	60155200	60477599	322399	Chr5
HiC_scaffold_1	61324800	61411599	86799	Chr5
HiC_scaffold_1	63335600	63360599	24999	Chr5
HiC_scaffold_1	65610800	65852904	242104	Chr5
HiC_scaffold_1	68920000	69249399	329399	Chr5
HiC_scaffold_1	69645980	69707421	61441	Chr5
HiC_scaffold_1	70866813	70869807	2994	Chr5
HiC_scaffold_1	71084498	71106875	22377	Chr5
HiC_scaffold_1	71906800	72173999	267199	Chr5
HiC_scaffold_1	73414600	73482599	67999	Chr5
HiC_scaffold_1	75188400	75244552	56152	Chr5
HiC_scaffold_1	75424339	75427810	3471	Chr5
HiC_scaffold_1	75705600	75805999	100399	Chr5
HiC_scaffold_1	78338000	78401799	63799	Chr5
HiC_scaffold_2	5507	466199	460692	Chr3
HiC_scaffold_2	776400	786799	10399	Chr3
HiC_scaffold_2	2817400	2990199	172799	Chr3
HiC_scaffold_2	3463800	3640999	177199	Chr3
HiC_scaffold_2	3886359	3914030	27671	Chr3
HiC_scaffold_2	4605911	4906799	300888	Chr3
HiC_scaffold_2	5572200	5688399	116199	Chr3
HiC_scaffold_2	5885480	5900388	14908	Chr3
HiC_scaffold_2	8076400	8490199	413799	Chr3
HiC_scaffold_2	9315365	9448657	133292	Chr3
HiC_scaffold_2	9625126	9663599	38473	Chr3
HiC_scaffold_2	9868400	10218999	350599	Chr3
HiC_scaffold_2	10897400	10900199	2799	Chr3
HiC_scaffold_2	11339017	11645599	306582	Chr3
HiC_scaffold_2	14369173	14846999	477826	Chr3
HiC_scaffold_2	21513800	21576999	63199	Chr3
HiC_scaffold_2	23176600	23179954	3354	Chr3
HiC_scaffold_2	24560200	24616439	56239	Chr3
HiC_scaffold_2	25907000	26656000	749000	Chr3
HiC_scaffold_2	28613400	28682799	69399	Chr3
HiC_scaffold_2	30729200	30791599	62399	Chr3
HiC_scaffold_2	34046200	34050599	4399	Chr3
HiC_scaffold_2	35304400	35779999	475599	Chr3
HiC_scaffold_2	41767400	41788799	21399	Chr3
HiC_scaffold_2	42583400	43042478	459078	Chr3
HiC_scaffold_2	43977364	44252199	274835	Chr3
HiC_scaffold_2	44891046	44989602	98556	Chr3
HiC_scaffold_2	45364120	45663186	299066	Chr3
HiC_scaffold_2	46436600	46454799	18199	Chr3
HiC_scaffold_2	47686800	47906876	220076	Chr3
HiC_scaffold_2	49230800	49429620	198820	Chr3
HiC_scaffold_2	49634400	49640999	6599	Chr3
HiC_scaffold_2	51572800	51627799	54999	Chr3
HiC_scaffold_2	54876153	54892711	16558	Chr3
HiC_scaffold_2	55678969	55874199	195230	Chr3
HiC_scaffold_2	57930600	58367999	437399	Chr3
HiC_scaffold_2	59102000	59278999	176999	Chr3
HiC_scaffold_2	61651800	61827399	175599	Chr3
HiC_scaffold_2	62149800	62263999	114199	Chr3
HiC_scaffold_2	63802000	63968799	166799	Chr3
HiC_scaffold_2	64742000	64771799	29799	Chr3
HiC_scaffold_2	66964042	67163375	199333	Chr3
HiC_scaffold_2	67913592	67988399	74807	Chr3
HiC_scaffold_2	68373600	68405199	31599	Chr3
HiC_scaffold_2	69574152	69677849	103697	Chr3
HiC_scaffold_2	71351800	71414399	62599	Chr3
HiC_scaffold_2	72396360	73021021	624661	Chr3
HiC_scaffold_2	73174400	73497799	323399	Chr3
HiC_scaffold_2	74753400	74798599	45199	Chr3
HiC_scaffold_2	76924600	77173199	248599	Chr3
HiC_scaffold_2	77666600	77691999	25399	Chr3
HiC_scaffold_2	78641756	78848599	206843	Chr3
HiC_scaffold_2	79409800	79479616	69816	Chr3
HiC_scaffold_2	79912400	79937008	24608	Chr3
HiC_scaffold_2	80535600	80605747	70147	Chr3
HiC_scaffold_3	143800	434837	291037	Chr2
HiC_scaffold_3	726235	891126	164891	Chr2
HiC_scaffold_3	2393000	2769799	376799	Chr2
HiC_scaffold_3	3670600	3709799	39199	Chr2
HiC_scaffold_3	4317000	4320599	3599	Chr2
HiC_scaffold_3	4814800	5114599	299799	Chr2
HiC_scaffold_3	5801835	5962599	160764	Chr2
HiC_scaffold_3	6295279	6321547	26268	Chr2
HiC_scaffold_3	6897000	7343799	446799	Chr2
HiC_scaffold_3	7862400	8043799	181399	Chr2
HiC_scaffold_3	8798398	8881599	83201	Chr2
HiC_scaffold_3	9259400	9447938	188538	Chr2
HiC_scaffold_3	9904000	10205599	301599	Chr2
HiC_scaffold_3	12698400	13148999	450599	Chr2
HiC_scaffold_3	13554400	13601534	47134	Chr2
HiC_scaffold_3	15738600	15743028	4428	Chr2
HiC_scaffold_3	17088390	17090399	2009	Chr2
HiC_scaffold_3	18248400	18775409	527009	Chr2
HiC_scaffold_3	21240000	21250695	10695	Chr2
HiC_scaffold_3	22882600	23070399	187799	Chr2
HiC_scaffold_3	24691400	24735799	44399	Chr2
HiC_scaffold_3	26900600	26906399	5799	Chr2
HiC_scaffold_3	29169600	29977250	807650	Chr2
HiC_scaffold_3	30423600	30963199	539599	Chr2
HiC_scaffold_3	31302600	31965999	663399	Chr2
HiC_scaffold_3	32161400	33429955	1268555	Chr2
HiC_scaffold_3	33863200	33908579	45379	Chr2
HiC_scaffold_3	36229200	36545999	316799	Chr2
HiC_scaffold_3	36729400	36767688	38288	Chr2
HiC_scaffold_3	37156200	37254199	97999	Chr2
HiC_scaffold_3	39574800	39713399	138599	Chr2
HiC_scaffold_3	41385754	41661599	275845	Chr2
HiC_scaffold_3	42412327	42598999	186672	Chr2
HiC_scaffold_3	43129400	43137599	8199	Chr2
HiC_scaffold_3	43898988	43928599	29611	Chr2
HiC_scaffold_3	44290600	44305799	15199	Chr2
HiC_scaffold_3	45925200	46557760	632560	Chr2
HiC_scaffold_3	46894267	46985241	90974	Chr2
HiC_scaffold_3	47212200	47299199	86999	Chr2
HiC_scaffold_3	47629997	47752199	122202	Chr2
HiC_scaffold_3	47902200	47921799	19599	Chr2
HiC_scaffold_3	49045800	49047599	1799	Chr2
HiC_scaffold_3	49957000	49989199	32199	Chr2
HiC_scaffold_3	51888400	52065399	176999	Chr2
HiC_scaffold_3	52448000	52451399	3399	Chr2
HiC_scaffold_3	53748200	53757199	8999	Chr2
HiC_scaffold_3	54901200	54993199	91999	Chr2
HiC_scaffold_3	56239000	56253799	14799	Chr2
HiC_scaffold_3	58615435	59636888	1021453	Chr2
HiC_scaffold_3	59969400	60377676	408276	Chr2
HiC_scaffold_3	61267946	61277999	10053	Chr2
HiC_scaffold_3	61870600	61892744	22144	Chr2
HiC_scaffold_3	62872800	62874199	1399	Chr2
HiC_scaffold_3	65970600	66097088	126488	Chr2
HiC_scaffold_3	70285800	70290799	4999	Chr2
HiC_scaffold_3	72441600	72473399	31799	Chr2
HiC_scaffold_3	74064000	74093999	29999	Chr2
HiC_scaffold_3	75866200	76138619	272419	Chr2
HiC_scaffold_3	76744200	76751199	6999	Chr2
HiC_scaffold_3	78372000	78446849	74849	Chr2
HiC_scaffold_3	78598800	79022307	423507	Chr2
HiC_scaffold_3	79852600	80012599	159999	Chr2
HiC_scaffold_3	80534000	80819599	285599	Chr2
HiC_scaffold_3	81686200	81728599	42399	Chr2
HiC_scaffold_3	81924000	81953399	29399	Chr2
HiC_scaffold_4	495817	765599	269782	Chr6
HiC_scaffold_4	1755200	2189199	433999	Chr6
HiC_scaffold_4	2598207	3097599	499392	Chr6
HiC_scaffold_4	3533373	3779399	246026	Chr6
HiC_scaffold_4	4081730	4114199	32469	Chr6
HiC_scaffold_4	5606533	5704199	97666	Chr6
HiC_scaffold_4	6550000	6574399	24399	Chr6
HiC_scaffold_4	9252800	9293599	40799	Chr6
HiC_scaffold_4	13174800	13221422	46622	Chr6
HiC_scaffold_4	15780600	15796799	16199	Chr6
HiC_scaffold_4	16515800	16521399	5599	Chr6
HiC_scaffold_4	19517000	20278161	761161	Chr6
HiC_scaffold_4	20484552	20607804	123252	Chr6
HiC_scaffold_4	21125000	21186209	61209	Chr6
HiC_scaffold_4	22358000	22385399	27399	Chr6
HiC_scaffold_4	24284400	24314599	30199	Chr6
HiC_scaffold_4	26198965	26700199	501234	Chr6
HiC_scaffold_4	27736200	27992399	256199	Chr6
HiC_scaffold_4	28447000	28630457	183457	Chr6
HiC_scaffold_4	29678600	29724399	45799	Chr6
HiC_scaffold_4	33085000	33110599	25599	Chr6
HiC_scaffold_4	33726200	33880999	154799	Chr6
HiC_scaffold_4	35063200	35239399	176199	Chr6
HiC_scaffold_4	35668703	35776315	107612	Chr6
HiC_scaffold_4	36380000	36614199	234199	Chr6
HiC_scaffold_4	37949200	38229199	279999	Chr6
HiC_scaffold_4	40640800	40800399	159599	Chr6
HiC_scaffold_4	42403200	42408019	4819	Chr6
HiC_scaffold_4	42612578	42813999	201421	Chr6
HiC_scaffold_4	44363200	44464199	100999	Chr6
HiC_scaffold_4	44615989	44987799	371810	Chr6
HiC_scaffold_4	45418600	45505799	87199	Chr6
HiC_scaffold_4	46181800	46233599	51799	Chr6
HiC_scaffold_4	47134800	47445999	311199	Chr6
HiC_scaffold_4	48302600	48305999	3399	Chr6
HiC_scaffold_4	48693400	48917799	224399	Chr6
HiC_scaffold_4	49650200	50035999	385799	Chr6
HiC_scaffold_4	52339800	52551799	211999	Chr6
HiC_scaffold_4	53023844	53310868	287024	Chr6
HiC_scaffold_4	53902784	54090799	188015	Chr6
HiC_scaffold_4	54568627	54732199	163572	Chr6
HiC_scaffold_4	55204726	55339871	135145	Chr6
HiC_scaffold_4	55816135	55922799	106664	Chr6
HiC_scaffold_4	56135800	56268222	132422	Chr6
HiC_scaffold_4	56507400	56770399	262999	Chr6
HiC_scaffold_4	57467327	57777715	310388	Chr6
HiC_scaffold_4	58345000	58503892	158892	Chr6
HiC_scaffold_4	58767949	58983999	216050	Chr6
HiC_scaffold_4	59927000	59972999	45999	Chr6
HiC_scaffold_4	60636194	60832399	196205	Chr6
HiC_scaffold_4	61662579	61797218	134639	Chr6
HiC_scaffold_5	394200	468709	74509	Chr4
HiC_scaffold_5	956600	1146199	189599	Chr4
HiC_scaffold_5	1626200	1846599	220399	Chr4
HiC_scaffold_5	3295200	3387399	92199	Chr4
HiC_scaffold_5	4842400	5127508	285108	Chr4
HiC_scaffold_5	6104800	6213341	108541	Chr4
HiC_scaffold_5	6519993	7069199	549206	Chr4
HiC_scaffold_5	7415400	7684999	269599	Chr4
HiC_scaffold_5	8710800	9001226	290426	Chr4
HiC_scaffold_5	9828000	9858999	30999	Chr4
HiC_scaffold_5	10132400	10142800	10400	Chr4
HiC_scaffold_5	13568800	13738799	169999	Chr4
HiC_scaffold_5	14765907	14810357	44450	Chr4
HiC_scaffold_5	15477800	15534599	56799	Chr4
HiC_scaffold_5	16117000	16466799	349799	Chr4
HiC_scaffold_5	18526000	18723399	197399	Chr4
HiC_scaffold_5	27883040	28176999	293959	Chr4
HiC_scaffold_5	29882400	29890199	7799	Chr4
HiC_scaffold_5	30146274	30148199	1925	Chr4
HiC_scaffold_5	30405034	30455199	50165	Chr4
HiC_scaffold_5	31485000	32343849	858849	Chr4
HiC_scaffold_5	39588586	39591999	3413	Chr4
HiC_scaffold_5	39806800	39922399	115599	Chr4
HiC_scaffold_5	40280000	40297399	17399	Chr4
HiC_scaffold_5	41645000	41718862	73862	Chr4
HiC_scaffold_5	42675800	42727056	51256	Chr4
HiC_scaffold_5	44106800	44375599	268799	Chr4
HiC_scaffold_5	46888360	46932399	44039	Chr4
HiC_scaffold_5	47447600	47457599	9999	Chr4
HiC_scaffold_5	48586000	48866400	280400	Chr4
HiC_scaffold_5	49676200	49679238	3038	Chr4
HiC_scaffold_5	50070800	50445023	374223	Chr4
HiC_scaffold_5	52621600	52768139	146539	Chr4
HiC_scaffold_5	53190420	53498701	308281	Chr4
HiC_scaffold_5	56607200	56872199	264999	Chr4
HiC_scaffold_5	62052200	62082328	30128	Chr4
HiC_scaffold_5	63438400	63522323	83923	Chr4
HiC_scaffold_5	63956800	64016599	59799	Chr4
HiC_scaffold_5	64686400	64762999	76599	Chr4
HiC_scaffold_5	68718400	69324199	605799	Chr4
HiC_scaffold_5	69955771	70159613	203842	Chr4
HiC_scaffold_5	70536987	71025599	488612	Chr4
HiC_scaffold_5	71341600	71354999	13399	Chr4
HiC_scaffold_5	73082000	73163799	81799	Chr4
HiC_scaffold_5	74663591	74882874	219283	Chr4
HiC_scaffold_5	75173800	75290615	116815	Chr4
HiC_scaffold_5	75917346	76247999	330653	Chr4
HiC_scaffold_5	77000600	77289799	289199	Chr4
HiC_scaffold_5	77574478	77591516	17038	Chr4
HiC_scaffold_5	77957163	77958599	1436	Chr4
HiC_scaffold_5	78589400	78940399	350999	Chr4
HiC_scaffold_6	464389	907985	443596	Chr1
HiC_scaffold_6	1373400	1567199	193799	Chr1
HiC_scaffold_6	1746484	1827599	81115	Chr1
HiC_scaffold_6	2246600	2437199	190599	Chr1
HiC_scaffold_6	3621000	3751999	130999	Chr1
HiC_scaffold_6	4174976	4180358	5382	Chr1
HiC_scaffold_6	4403157	4455399	52242	Chr1
HiC_scaffold_6	5107482	5109021	1539	Chr1
HiC_scaffold_6	6114600	6242428	127828	Chr1
HiC_scaffold_6	6687200	6856222	169022	Chr1
HiC_scaffold_6	7312066	7387401	75335	Chr1
HiC_scaffold_6	8778600	9047599	268999	Chr1
HiC_scaffold_6	11701400	11734944	33544	Chr1
HiC_scaffold_6	13751200	13815399	64199	Chr1
HiC_scaffold_6	15949000	16251799	302799	Chr1
HiC_scaffold_6	20896344	23231708	2335364	Chr1
HiC_scaffold_6	24474513	24546012	71499	Chr1
HiC_scaffold_6	24719741	24789740	69999	Chr1
HiC_scaffold_6	26101809	26129999	28190	Chr1
HiC_scaffold_6	27691780	27694363	2583	Chr1
HiC_scaffold_6	28819361	28940613	121252	Chr1
HiC_scaffold_6	30321000	30401199	80199	Chr1
HiC_scaffold_6	31910000	31943199	33199	Chr1
HiC_scaffold_6	33561000	33905999	344999	Chr1
HiC_scaffold_6	34338742	34476199	137457	Chr1
HiC_scaffold_6	34626708	34784399	157691	Chr1
HiC_scaffold_6	35078000	35506799	428799	Chr1
HiC_scaffold_6	35962600	36517470	554870	Chr1
HiC_scaffold_6	36920000	37263999	343999	Chr1
HiC_scaffold_6	37601788	37603399	1611	Chr1
HiC_scaffold_6	38583000	38796399	213399	Chr1
HiC_scaffold_6	39065800	39180078	114278	Chr1
HiC_scaffold_6	40053400	40447517	394117	Chr1
HiC_scaffold_6	40780963	41028399	247436	Chr1
HiC_scaffold_6	43346200	43886399	540199	Chr1
HiC_scaffold_6	45123800	45126014	2214	Chr1
HiC_scaffold_6	45684400	45731130	46730	Chr1
HiC_scaffold_6	46240400	46621199	380799	Chr1
HiC_scaffold_6	47396753	47642799	246046	Chr1
HiC_scaffold_6	48182000	48443199	261199	Chr1
HiC_scaffold_6	49137000	49896599	759599	Chr1
HiC_scaffold_6	50278060	50282488	4428	Chr1
HiC_scaffold_6	51254595	51297399	42804	Chr1
HiC_scaffold_6	51712600	51890799	178199	Chr1
HiC_scaffold_6	52535600	52555399	19799	Chr1
HiC_scaffold_6	53520600	53564603	44003	Chr1
HiC_scaffold_6	53760000	53987199	227199	Chr1
HiC_scaffold_6	55415187	55436975	21788	Chr1
HiC_scaffold_6	56308278	56523433	215155	Chr1
HiC_scaffold_6	57144950	57164974	20024	Chr1
HiC_scaffold_6	58737214	58784599	47385	Chr1
HiC_scaffold_6	59054000	59066246	12246	Chr1
HiC_scaffold_6	59422000	59840016	418016	Chr1
HiC_scaffold_6	62078600	62130865	52265	Chr1
HiC_scaffold_6	63002200	63014799	12599	Chr1
HiC_scaffold_6	63875975	63882999	7024	Chr1
HiC_scaffold_6	66496400	66559999	63599	Chr1
HiC_scaffold_6	66962600	67082399	119799	Chr1
HiC_scaffold_6	68498600	68511799	13199	Chr1
HiC_scaffold_6	72367000	72594399	227399	Chr1
HiC_scaffold_6	72874628	73049199	174571	Chr1
HiC_scaffold_6	73378800	73380415	1615	Chr1
HiC_scaffold_6	74203800	74920247	716447	Chr1
HiC_scaffold_6	75263000	75485199	222199	Chr1
HiC_scaffold_6	75883453	76250364	366911	Chr1
HiC_scaffold_6	76592600	76654199	61599	Chr1
HiC_scaffold_6	77161138	77246436	85298	Chr1
HiC_scaffold_6	77721952	77760199	38247	Chr1
HiC_scaffold_6	78335200	78908804	573604	Chr1
HiC_scaffold_6	79319829	79370808	50979	Chr1
HiC_scaffold_6	80071000	80491624	420624	Chr1
HiC_scaffold_6	80696981	80733599	36618	Chr1
HiC_scaffold_6	81323200	81529881	206681	Chr1
HiC_scaffold_6	82079688	82082628	2940	Chr1
HiC_scaffold_6	82587800	82678399	90599	Chr1
HiC_scaffold_6	83686600	83811599	124999	Chr1

## Sheet: Fig. 2a
Fig 2a Circos distribution of the main classes of tandem repeats and CENH3 domains with a 300kb sliding window.
	start	end	CENH3 counts	Lusy1 counts	Lusy2 counts	LsySAT3-182 counts	LsySAT4-31 counts	LsySAT5-119 counts	LsySAT6-34 counts	35s rDNA counts
Chr1	0	300000	0	0	1625	0	1	0	0	0
Chr1	300000	600000	1	0	369	0	1	0	102	0
Chr1	600000	900000	2	0	1671	0	0	0	0	0
Chr1	900000	1200000	0	0	488	1	0	0	0	0
Chr1	1200000	1500000	1	1021	0	0	2	0	0	0
Chr1	1500000	1800000	1	463	0	0	7207	0	0	0
Chr1	1800000	2100000	0	0	0	143	2120	0	0	0
Chr1	2100000	2400000	1	1242	0	0	1	0	0	0
Chr1	2400000	2700000	1	310	0	0	0	0	0	0
Chr1	2700000	3000000	0	0	0	1496	0	0	0	0
Chr1	3000000	3300000	0	0	0	1575	0	0	0	0
Chr1	3300000	3600000	0	0	0	891	0	0	0	0
Chr1	3600000	3900000	1	1004	2	0	2	0	0	0
Chr1	3900000	4200000	0	0	403	0	2	0	0	0
Chr1	4200000	4500000	0	0	1489	0	0	0	0	0
Chr1	4500000	4800000	0	795	0	0	5399	0	0	0
Chr1	4800000	5100000	0	2420	0	0	0	0	0	0
Chr1	5100000	5400000	0	94	0	0	1	0	0	0
Chr1	5400000	5700000	0	0	192	0	0	0	0	0
Chr1	5700000	6000000	0	0	0	0	0	10	0	0
Chr1	6000000	6300000	1	951	0	1	0	0	0	0
Chr1	6300000	6600000	0	0	0	0	0	9	0	0
Chr1	6600000	6900000	1	1387	0	0	0	0	0	0
Chr1	6900000	7200000	0	0	0	2	0	0	0	0
Chr1	7200000	7500000	1	0	1127	0	10	0	1	0
Chr1	7500000	7800000	0	0	1003	0	4	0	0	0
Chr1	7800000	8100000	0	0	0	0	2	37	0	0
Chr1	8100000	8400000	0	0	0	0	0	0	1	0
Chr1	8400000	8700000	0	0	0	0	1	11	0	0
Chr1	8700000	9000000	1	1812	0	1	0	10	0	0
Chr1	9000000	9300000	1	391	0	0	1	41	0	0
Chr1	9300000	9600000	0	0	6	0	1	0	0	0
Chr1	9600000	9900000	0	10	5	3	2	0	0	0
Chr1	9900000	10200000	1	36	75	0	0	0	0	0
Chr1	10200000	10500000	0	0	16	1	0	0	0	0
Chr1	10500000	10800000	0	0	0	1	0	0	0	0
Chr1	10800000	11100000	0	0	0	0	0	0	0	0
Chr1	11100000	11400000	0	0	0	0	0	0	0	0
Chr1	11400000	11700000	0	0	0	0	0	0	0	0
Chr1	11700000	12000000	1	297	0	0	0	11	0	0
Chr1	12000000	12300000	0	0	0	1	0	10	0	0
Chr1	12300000	12600000	0	40	199	0	1	0	0	0
Chr1	12600000	12900000	0	0	148	0	0	0	0	0
Chr1	12900000	13200000	0	0	24	1	2	0	0	0
Chr1	13200000	13500000	0	0	21	2	2	10	0	0
Chr1	13500000	13800000	1	354	0	0	2	0	0	0
Chr1	13800000	14100000	1	177	3	0	1	0	0	0
Chr1	14100000	14400000	0	0	2	0	0	0	0	0
Chr1	14400000	14700000	0	94	23	0	3	34	0	0
Chr1	14700000	15000000	0	0	2	1	3	0	0	0
Chr1	15000000	15300000	0	0	2	0	1	0	0	0
Chr1	15300000	15600000	0	0	0	2	2	0	0	0
Chr1	15600000	15900000	0	0	65	0	6	0	0	0
Chr1	15900000	16200000	2	1059	0	0	5	8	0	0
Chr1	16200000	16500000	1	545	1	0	0	0	1	0
Chr1	16500000	16800000	0	0	72	0	3	0	0	0
Chr1	16800000	17100000	0	0	63	0	2	0	0	0
Chr1	17100000	17400000	0	10	165	0	1	0	0	0
Chr1	17400000	17700000	0	0	0	0	1	22	0	0
Chr1	17700000	18000000	0	0	8	1	0	0	0	0
Chr1	18000000	18300000	0	17	0	0	0	0	0	0
Chr1	18300000	18600000	0	0	43	0	1	0	0	0
Chr1	18600000	18900000	0	0	138	1	1	0	0	0
Chr1	18900000	19200000	0	37	4	1	1	33	0	0
Chr1	19200000	19500000	0	0	43	0	0	0	0	0
Chr1	19500000	19800000	0	0	0	0	1	0	0	0
Chr1	19800000	20100000	0	0	0	0	0	2	0	0
Chr1	20100000	20400000	0	0	1	1	0	0	0	0
Chr1	20400000	20700000	0	0	21	0	1	12	0	0
Chr1	20700000	21000000	1	871	3	0	1	0	0	0
Chr1	21000000	21300000	1	2410	0	0	0	0	0	0
Chr1	21300000	21600000	1	2367	0	0	0	0	0	0
Chr1	21600000	21900000	1	2345	0	0	0	0	0	0
Chr1	21900000	22200000	1	2370	0	0	0	0	0	0
Chr1	22200000	22500000	1	2361	0	0	0	0	0	0
Chr1	22500000	22800000	1	2420	0	0	0	0	0	0
Chr1	22800000	23100000	1	2332	0	0	0	0	0	0
Chr1	23100000	23400000	1	1034	1	1	0	0	0	0
Chr1	23400000	23700000	0	0	0	0	1	0	0	0
Chr1	23700000	24000000	1	0	0	0	2	0	0	0
Chr1	24000000	24300000	1	5	35	0	0	10	127	0
Chr1	24300000	24600000	1	0	7	0	0	0	465	0
Chr1	24600000	24900000	1	0	0	0	0	0	85	0
Chr1	24900000	25200000	0	0	0	1	0	0	0	0
Chr1	25200000	25500000	0	1	0	0	2	0	0	0
Chr1	25500000	25800000	0	0	9	1	2	26	0	0
Chr1	25800000	26100000	1	0	0	1	1	0	0	0
Chr1	26100000	26400000	1	296	0	0	0	0	1	0
Chr1	26400000	26700000	0	0	2	0	0	0	0	0
Chr1	26700000	27000000	1	0	176	2	0	12	0	0
Chr1	27000000	27300000	0	0	0	0	1	0	0	0
Chr1	27300000	27600000	0	53	150	1	2	12	0	0
Chr1	27600000	27900000	0	0	587	0	3	16	0	0
Chr1	27900000	28200000	0	63	19	0	1	0	0	0
Chr1	28200000	28500000	0	13	4	1	0	12	0	0
Chr1	28500000	28800000	0	0	233	1	1	0	0	0
Chr1	28800000	29100000	2	0	1726	0	0	0	0	0
Chr1	29100000	29400000	0	13	33	0	5	0	0	0
Chr1	29400000	29700000	0	0	594	0	1	23	0	0
Chr1	29700000	30000000	0	2	319	0	1	0	0	0
Chr1	30000000	30300000	0	0	16	1	1	0	0	0
Chr1	30300000	30600000	1	583	6	0	2	0	0	0
Chr1	30600000	30900000	0	0	7	1	1	0	0	0
Chr1	30900000	31200000	0	0	0	1	0	0	0	0
Chr1	31200000	31500000	0	254	0	1	4	32	0	0
Chr1	31500000	31800000	0	0	44	0	2	0	0	0
Chr1	31800000	32100000	1	347	0	1	1	0	0	0
Chr1	32100000	32400000	0	0	4	0	1	0	0	0
Chr1	32400000	32700000	0	0	3	0	1	0	0	0
Chr1	32700000	33000000	0	20	0	1	0	0	0	0
Chr1	33000000	33300000	0	35	10	1	2	0	1	0
Chr1	33300000	33600000	1	55	7	2	2	0	0	0
Chr1	33600000	33900000	1	2407	0	0	0	0	0	0
Chr1	33900000	34200000	1	56	35	0	1	0	0	0
Chr1	34200000	34500000	1	0	1148	0	2	0	0	0
Chr1	34500000	34800000	2	0	1504	0	4	0	216	0
Chr1	34800000	35100000	1	32	0	0	2	11	3078	0
Chr1	35100000	35400000	1	2405	0	0	0	0	0	0
Chr1	35400000	35700000	1	868	0	0	1317	0	0	0
Chr1	35700000	36000000	0	239	0	106	3058	0	0	0
Chr1	36000000	36300000	1	2421	0	0	0	0	0	0
Chr1	36300000	36600000	2	117	1151	0	1	0	0	0
Chr1	36600000	36900000	0	75	1	0	2	0	0	0
Chr1	36900000	37200000	1	2165	0	0	0	0	0	0
Chr1	37200000	37500000	1	499	1	0	0	0	0	0
Chr1	37500000	37800000	1	0	750	0	2	0	0	0
Chr1	37800000	38100000	0	2	0	1	3	0	0	0
Chr1	38100000	38400000	0	19	139	1	0	0	0	0
Chr1	38400000	38700000	1	880	0	0	2	0	0	0
Chr1	38700000	39000000	1	804	1	0	0	0	0	0
Chr1	39000000	39300000	1	0	1653	0	1	0	0	0
Chr1	39300000	39600000	0	0	704	0	4	0	0	0
Chr1	39600000	39900000	0	10	47	1	4	0	0	0
Chr1	39900000	40200000	1	1185	4	0	2	0	0	0
Chr1	40200000	40500000	1	1548	585	0	0	0	0	0
Chr1	40500000	40800000	1	0	1734	0	0	0	0	0
Chr1	40800000	41100000	2	0	1475	0	4	0	0	0
Chr1	41100000	41400000	0	127	107	0	1	0	0	0
Chr1	41400000	41700000	0	0	6	1	1	0	0	0
Chr1	41700000	42000000	0	0	0	0	3	0	0	0
Chr1	42000000	42300000	0	0	0	1	0	0	0	0
Chr1	42300000	42600000	0	2	0	1	0	0	0	0
Chr1	42600000	42900000	1	89	0	0	0	10	0	0
Chr1	42900000	43200000	1	0	0	0	0	0	0	0
Chr1	43200000	43500000	1	1159	13	1	2	0	0	0
Chr1	43500000	43800000	1	2386	0	0	0	0	0	0
Chr1	43800000	44100000	1	707	0	1	1	0	0	0
Chr1	44100000	44400000	0	0	3	0	2	0	0	0
Chr1	44400000	44700000	0	217	0	2	1	0	0	0
Chr1	44700000	45000000	0	0	1687	0	0	0	0	0
Chr1	45000000	45300000	1	0	1709	0	0	0	0	0
Chr1	45300000	45600000	0	0	1641	0	18	0	0	0
Chr1	45600000	45900000	1	0	1262	0	0	0	0	0
Chr1	45900000	46200000	0	0	1720	0	0	0	0	0
Chr1	46200000	46500000	1	0	1721	0	0	0	0	0
Chr1	46500000	46800000	1	0	714	0	1	10	0	0
Chr1	46800000	47100000	0	0	0	0	2	0	0	0
Chr1	47100000	47400000	0	0	6	1	6	37	0	0
Chr1	47400000	47700000	0	0	0	0	14	0	0	0
Chr1	47700000	48000000	0	0	0	0	1	0	0	0
Chr1	48000000	48300000	1	830	1	3	0	0	0	0
Chr1	48300000	48600000	1	1070	0	0	0	0	0	0
Chr1	48600000	48900000	0	0	7	0	2	0	0	0
Chr1	48900000	49200000	1	119	243	0	1	8	0	0
Chr1	49200000	49500000	2	0	1721	0	0	0	0	0
Chr1	49500000	49800000	2	0	1727	0	0	0	0	0
Chr1	49800000	50100000	1	97	464	1	1	0	0	0
Chr1	50100000	50400000	1	0	48	0	1	0	0	0
Chr1	50400000	50700000	0	0	331	0	0	10	0	0
Chr1	50700000	51000000	0	69	110	0	0	0	0	0
Chr1	51000000	51300000	1	8	143	0	0	0	0	0
Chr1	51300000	51600000	0	0	121	1	1	0	0	0
Chr1	51600000	51900000	1	1582	0	0	0	0	1	0
Chr1	51900000	52200000	0	32	52	1	1	0	0	0
Chr1	52200000	52500000	0	0	629	0	2	0	0	0
Chr1	52500000	52800000	0	256	12	0	3	0	0	0
Chr1	52800000	53100000	0	0	96	0	3	13	0	0
Chr1	53100000	53400000	0	0	1729	0	1	0	0	0
Chr1	53400000	53700000	0	0	893	0	3	0	0	0
Chr1	53700000	54000000	1	1833	1	0	0	0	0	0
Chr1	54000000	54300000	0	0	49	1	1	0	0	0
Chr1	54300000	54600000	0	0	9	1	0	0	0	0
Chr1	54600000	54900000	0	172	0	0	1	0	0	0
Chr1	54900000	55200000	0	0	0	0	2	0	0	0
Chr1	55200000	55500000	0	0	79	0	0	0	0	0
Chr1	55500000	55800000	0	3	6	1	2	0	0	0
Chr1	55800000	56100000	0	668	0	1	2	0	0	0
Chr1	56100000	56400000	0	0	688	0	1	0	0	0
Chr1	56400000	56700000	1	0	1204	0	1	0	0	0
Chr1	56700000	57000000	0	0	1288	0	0	6	0	0
Chr1	57000000	57300000	1	0	1519	0	0	0	0	0
Chr1	57300000	57600000	0	90	1	0	1	0	0	0
Chr1	57600000	57900000	0	0	5	0	1	0	0	0
Chr1	57900000	58200000	0	35	15	1	1	0	0	0
Chr1	58200000	58500000	0	0	6	1	3	0	0	0
Chr1	58500000	58800000	0	36	166	0	7	0	0	0
Chr1	58800000	59100000	0	41	322	0	4	12	0	0
Chr1	59100000	59400000	0	0	70	2	3	0	0	0
Chr1	59400000	59700000	1	2290	0	0	0	0	0	0
Chr1	59700000	60000000	2	1105	0	0	0	0	0	0
Chr1	60000000	60300000	0	42	0	2	2	0	0	0
Chr1	60300000	60600000	0	0	28	0	2	0	0	0
Chr1	60600000	60900000	0	35	112	0	1	0	0	0
Chr1	60900000	61200000	0	0	178	0	2	6	0	0
Chr1	61200000	61500000	0	47	17	0	0	0	0	0
Chr1	61500000	61800000	0	0	0	0	4	0	0	0
Chr1	61800000	62100000	1	219	0	0	0	0	0	0
Chr1	62100000	62400000	1	315	6	0	0	0	0	0
Chr1	62400000	62700000	0	0	25	0	12	0	0	0
Chr1	62700000	63000000	0	36	16	0	4	0	0	0
Chr1	63000000	63300000	0	157	3	1	0	18	0	0
Chr1	63300000	63600000	0	0	33	2	2	0	0	0
Chr1	63600000	63900000	1	191	0	0	0	9	0	0
Chr1	63900000	64200000	0	552	14	0	1	0	2	0
Chr1	64200000	64500000	0	0	114	0	1	0	0	0
Chr1	64500000	64800000	0	0	1	1	1	0	0	0
Chr1	64800000	65100000	0	36	1	0	1	0	0	0
Chr1	65100000	65400000	0	0	7	2	1	0	0	0
Chr1	65400000	65700000	0	67	3	0	2	13	0	0
Chr1	65700000	66000000	0	23	0	0	1	0	0	0
Chr1	66000000	66300000	0	0	0	0	1	29	0	0
Chr1	66300000	66600000	1	0	1108	0	8	0	0	0
Chr1	66600000	66900000	1	0	1094	0	14	0	0	0
Chr1	66900000	67200000	1	895	1	1	0	0	0	0
Chr1	67200000	67500000	0	0	80	0	0	0	0	0
Chr1	67500000	67800000	0	0	1	0	1	0	0	0
Chr1	67800000	68100000	0	0	0	1	1	12	0	0
Chr1	68100000	68400000	0	15	60	0	2	0	0	0
Chr1	68400000	68700000	1	0	102	0	2	0	191	0
Chr1	68700000	69000000	0	194	0	0	1	4	0	0
Chr1	69000000	69300000	0	0	0	0	0	0	0	0
Chr1	69300000	69600000	0	0	0	0	0	0	0	0
Chr1	69600000	69900000	0	9	0	0	5	0	0	0
Chr1	69900000	70200000	0	0	181	1	1	0	0	0
Chr1	70200000	70500000	0	0	40	0	6	0	0	0
Chr1	70500000	70800000	0	0	96	2	3	0	0	0
Chr1	70800000	71100000	0	35	109	1	2	15	0	0
Chr1	71100000	71400000	0	0	5	1	0	0	0	0
Chr1	71400000	71700000	0	0	1	0	0	0	0	0
Chr1	71700000	72000000	0	0	0	0	0	0	0	0
Chr1	72000000	72300000	0	246	0	0	0	9	0	0
Chr1	72300000	72600000	1	1733	3	0	0	0	0	0
Chr1	72600000	72900000	1	2390	0	0	0	0	0	0
Chr1	72900000	73200000	1	1249	0	0	0	0	0	0
Chr1	73200000	73500000	1	0	625	0	0	0	0	0
Chr1	73500000	73800000	0	0	1724	0	0	0	0	0
Chr1	73800000	74100000	0	0	1493	0	0	0	0	0
Chr1	74100000	74400000	0	29	624	0	5	0	0	0
Chr1	74400000	74700000	1	0	1724	0	0	0	0	0
Chr1	74700000	75000000	1	0	1434	1	0	0	0	0
Chr1	75000000	75300000	1	303	0	0	2	0	0	0
Chr1	75300000	75600000	1	1494	0	0	1	0	0	0
Chr1	75600000	75900000	0	0	0	0	2	0	0	0
Chr1	75900000	76200000	1	0	0	0	0	0	0	0
Chr1	76200000	76500000	0	0	0	0	0	0	0	0
Chr1	76500000	76800000	0	11	0	0	3	0	0	0
Chr1	76800000	77100000	0	0	3	1	1	15	0	0
Chr1	77100000	77400000	0	0	1393	0	1	0	0	0
Chr1	77400000	77700000	0	0	912	1	0	0	0	0
Chr1	77700000	78000000	1	0	97	0	0	0	0	0
Chr1	78000000	78300000	0	0	316	1	0	0	0	0
Chr1	78300000	78600000	0	0	1722	0	0	0	0	0
Chr1	78600000	78900000	0	0	1721	0	0	0	0	0
Chr1	78900000	79200000	0	0	1723	0	2	0	0	0
Chr1	79200000	79500000	0	0	1299	0	2	0	0	0
Chr1	79500000	79800000	0	0	1728	0	0	0	0	0
Chr1	79800000	80100000	1	239	384	1	0	0	0	0
Chr1	80100000	80400000	1	1464	0	24	2152	0	0	0
Chr1	80400000	80700000	1	167	0	0	5020	0	0	0
Chr1	80700000	81000000	1	1508	0	0	1597	0	0	0
Chr1	81000000	81300000	0	111	1	105	2589	0	0	0
Chr1	81300000	81600000	1	1771	0	0	2269	0	0	0
Chr1	81600000	81900000	0	374	1	35	198	0	0	0
Chr1	81900000	82200000	0	1478	0	84	1353	0	0	0
Chr1	82200000	82500000	0	0	1	62	3049	0	0	0
Chr1	82500000	82800000	1	766	0	0	2	0	0	0
Chr1	82800000	83100000	0	0	7	3	1	0	0	0
Chr1	83100000	83400000	0	0	21	1	0	0	0	0
Chr1	83400000	83700000	1	315	0	8	0	0	0	0
Chr1	83700000	84000000	1	863	0	0	1	0	0	0
Chr1	84000000	84300000	0	0	0	1059	0	0	0	0
Chr1	84300000	84527883	0	0	0	1111	0	0	0	0
Chr2	0	300000	1	1222	0	0	0	0	0	0
Chr2	300000	600000	1	561	27	0	0	0	0	0
Chr2	600000	900000	1	1501	1	0	0	0	0	0
Chr2	900000	1200000	0	0	1	0	1	0	0	0
Chr2	1200000	1500000	0	0	101	1	1	0	0	0
Chr2	1500000	1800000	0	0	35	0	1	0	0	0
Chr2	1800000	2100000	0	44	8	2	1	0	0	0
Chr2	2100000	2400000	1	59	6	2	1	11	0	0
Chr2	2400000	2700000	2	986	503	0	1	0	0	0
Chr2	2700000	3000000	1	0	333	2	101	10	0	0
Chr2	3000000	3300000	0	0	91	2	1	8	162	0
Chr2	3300000	3600000	0	1	67	1	2	0	0	0
Chr2	3600000	3900000	1	0	692	1	0	0	0	0
Chr2	3900000	4200000	0	598	700	1	2	0	0	0
Chr2	4200000	4500000	1	976	0	0	0	0	0	0
Chr2	4500000	4800000	0	0	27	0	0	0	0	0
Chr2	4800000	5100000	2	64	466	0	0	0	0	0
Chr2	5100000	5400000	1	0	55	0	1	0	0	0
Chr2	5400000	5700000	0	0	150	0	2	0	0	0
Chr2	5700000	6000000	1	1222	1	10	0	0	0	0
Chr2	6000000	6300000	0	3	35	1	1	0	0	0
Chr2	6300000	6600000	0	0	215	0	0	0	0	0
Chr2	6600000	6900000	1	19	54	2	0	0	0	0
Chr2	6900000	7200000	1	2421	0	0	0	0	0	0
Chr2	7200000	7500000	1	1189	2	0	0	0	0	0
Chr2	7500000	7800000	0	0	0	0	1353	0	0	0
Chr2	7800000	8100000	2	1487	0	0	3587	0	0	0
Chr2	8100000	8400000	0	0	0	1	5754	0	0	0
Chr2	8400000	8700000	0	83	0	2	1092	0	0	0
Chr2	8700000	9000000	1	1650	0	0	1	0	0	0
Chr2	9000000	9300000	1	327	0	0	27	0	0	0
Chr2	9300000	9600000	1	1364	0	1	1	0	0	0
Chr2	9600000	9900000	0	1	0	1	4460	0	0	0
Chr2	9900000	10200000	1	2400	0	0	0	0	0	0
Chr2	10200000	10500000	1	46	374	0	1	0	0	0
Chr2	10500000	10800000	0	0	1727	0	0	0	0	0
Chr2	10800000	11100000	0	0	1261	0	2	0	0	0
Chr2	11100000	11400000	0	0	256	1	708	0	0	0
Chr2	11400000	11700000	0	0	0	1	0	3	0	0
Chr2	11700000	12000000	0	0	23	0	1	0	0	0
Chr2	12000000	12300000	0	0	149	0	0	0	0	0
Chr2	12300000	12600000	0	35	6	0	2	0	0	0
Chr2	12600000	12900000	1	1204	0	0	2	13	0	0
Chr2	12900000	13200000	1	1822	0	0	0	0	0	0
Chr2	13200000	13500000	0	0	72	1	1	6	0	0
Chr2	13500000	13800000	1	395	0	0	0	0	935	0
Chr2	13800000	14100000	0	0	23	0	0	0	0	0
Chr2	14100000	14400000	0	74	0	0	1	0	0	0
Chr2	14400000	14700000	0	0	37	0	1	12	0	0
Chr2	14700000	15000000	0	0	331	0	0	0	0	0
Chr2	15000000	15300000	0	0	0	0	0	0	0	0
Chr2	15300000	15600000	0	7	0	1	0	23	0	0
Chr2	15600000	15900000	0	0	125	0	0	0	0	0
Chr2	15900000	16200000	0	0	19	1	1	1	0	0
Chr2	16200000	16500000	0	0	0	0	2	0	0	0
Chr2	16500000	16800000	0	0	0	0	0	0	0	0
Chr2	16800000	17100000	0	0	0	0	0	0	0	0
Chr2	17100000	17400000	0	0	0	0	1	0	0	0
Chr2	17400000	17700000	0	0	0	0	1	0	0	0
Chr2	17700000	18000000	0	1	42	0	1	1	0	0
Chr2	18000000	18300000	1	419	1	0	0	0	0	0
Chr2	18300000	18600000	2	2278	0	0	0	0	0	0
Chr2	18600000	18900000	1	1570	0	0	1	0	0	0
Chr2	18900000	19200000	0	0	220	0	0	0	0	0
Chr2	19200000	19500000	0	0	154	1	2	0	0	0
Chr2	19500000	19800000	0	23	3	0	0	22	0	0
Chr2	19800000	20100000	0	0	0	0	2	0	0	0
Chr2	20100000	20400000	0	0	143	1	2	18	0	0
Chr2	20400000	20700000	0	0	0	1	1	0	0	0
Chr2	20700000	21000000	0	0	191	1	8	6	0	0
Chr2	21000000	21300000	1	0	23	0	0	10	0	0
Chr2	21300000	21600000	0	16	24	0	2	0	0	0
Chr2	21600000	21900000	0	43	0	2	0	0	0	0
Chr2	21900000	22200000	0	0	3	1	0	0	0	0
Chr2	22200000	22500000	0	0	16	0	1	0	0	0
Chr2	22500000	22800000	0	0	0	0	0	0	0	0
Chr2	22800000	23100000	1	1449	6	0	2	0	0	0
Chr2	23100000	23400000	0	0	0	0	1	18	0	0
Chr2	23400000	23700000	0	0	5	3	0	0	0	0
Chr2	23700000	24000000	0	0	12	0	1	0	0	0
Chr2	24000000	24300000	1	3	34	0	1	0	0	0
Chr2	24300000	24600000	0	0	36	1	0	11	0	0
Chr2	24600000	24900000	1	286	0	1	0	0	0	0
Chr2	24900000	25200000	0	8	0	0	0	8	0	0
Chr2	25200000	25500000	0	0	11	2	0	0	0	0
Chr2	25500000	25800000	0	8	0	0	0	0	0	0
Chr2	25800000	26100000	0	0	16	0	0	0	0	0
Chr2	26100000	26400000	0	0	0	3	1	0	0	0
Chr2	26400000	26700000	0	2078	0	0	0	0	0	0
Chr2	26700000	27000000	0	1683	0	0	1	0	0	0
Chr2	27000000	27300000	0	932	40	0	0	0	0	0
Chr2	27300000	27600000	0	2355	0	0	0	0	0	0
Chr2	27600000	27900000	0	822	0	2	0	0	0	0
Chr2	27900000	28200000	0	0	0	0	3	0	0	0
Chr2	28200000	28500000	0	0	135	2	1	18	0	0
Chr2	28500000	28800000	0	22	5	0	1	7	0	0
Chr2	28800000	29100000	0	794	0	0	2	0	0	0
Chr2	29100000	29400000	1	2352	0	0	0	0	0	0
Chr2	29400000	29700000	2	2326	0	0	0	0	0	0
Chr2	29700000	30000000	1	2413	0	0	0	0	0	0
Chr2	30000000	30300000	0	2418	0	0	0	0	0	0
Chr2	30300000	30600000	1	2336	0	0	0	0	0	0
Chr2	30600000	30900000	1	2147	0	0	0	0	0	0
Chr2	30900000	31200000	1	2063	0	0	0	0	0	0
Chr2	31200000	31500000	1	2361	0	0	0	0	0	0
Chr2	31500000	31800000	1	2250	0	0	0	0	0	0
Chr2	31800000	32100000	1	2370	0	0	0	0	0	0
Chr2	32100000	32400000	1	2334	0	0	0	0	0	0
Chr2	32400000	32700000	1	2249	0	0	0	0	0	0
Chr2	32700000	33000000	1	2213	0	0	0	0	0	0
Chr2	33000000	33300000	1	2424	0	0	0	0	0	0
Chr2	33300000	33600000	1	1072	0	0	1	0	0	0
Chr2	33600000	33900000	1	251	0	0	1	0	0	0
Chr2	33900000	34200000	1	38	0	0	1	0	0	0
Chr2	34200000	34500000	0	0	0	1	1	13	0	0
Chr2	34500000	34800000	0	0	0	2	0	0	0	0
Chr2	34800000	35100000	1	0	15	0	1	0	0	0
Chr2	35100000	35400000	0	0	0	1	0	0	0	0
Chr2	35400000	35700000	0	0	0	0	0	0	0	0
Chr2	35700000	36000000	0	0	86	0	2	0	0	0
Chr2	36000000	36300000	1	564	0	0	0	0	0	0
Chr2	36300000	36600000	1	1996	0	0	0	0	0	0
Chr2	36600000	36900000	0	0	160	1	0	14	0	0
Chr2	36900000	37200000	1	1	260	3	1	0	0	0
Chr2	37200000	37500000	1	0	180	1	0	0	0	0
Chr2	37500000	37800000	0	27	0	0	0	0	0	0
Chr2	37800000	38100000	0	0	0	0	1	0	0	0
Chr2	38100000	38400000	0	0	29	0	0	0	0	0
Chr2	38400000	38700000	0	0	32	3	1	0	0	0
Chr2	38700000	39000000	0	0	46	0	1	20	0	0
Chr2	39000000	39300000	0	0	1	2	0	0	0	0
Chr2	39300000	39600000	1	228	19	1	2	0	0	0
Chr2	39600000	39900000	1	878	0	1	1	0	0	0
Chr2	39900000	40200000	0	21	0	0	0	0	0	0
Chr2	40200000	40500000	0	0	19	0	1	0	0	0
Chr2	40500000	40800000	0	0	0	0	1	0	0	0
Chr2	40800000	41100000	0	22	7	0	3	0	0	0
Chr2	41100000	41400000	1	259	0	0	0	0	0	0
Chr2	41400000	41700000	1	2057	0	1	0	0	0	0
Chr2	41700000	42000000	0	0	0	1	2	0	0	0
Chr2	42000000	42300000	0	31	46	0	0	0	0	0
Chr2	42300000	42600000	2	0	382	1	2	0	0	0
Chr2	42600000	42900000	0	0	7	0	3	0	0	0
Chr2	42900000	43200000	1	543	45	1	1	0	0	0
Chr2	43200000	43500000	0	144	23	0	2	0	0	0
Chr2	43500000	43800000	0	0	241	0	3	0	0	0
Chr2	43800000	44100000	1	245	4	0	1	0	0	0
Chr2	44100000	44400000	0	173	0	1	0	0	0	0
Chr2	44400000	44700000	0	0	20	0	0	29	0	0
Chr2	44700000	45000000	0	0	0	0	0	0	0	0
Chr2	45000000	45300000	0	20	0	2	0	0	0	0
Chr2	45300000	45600000	0	6	0	2	3	0	0	0
Chr2	45600000	45900000	0	4	7	0	3	0	0	0
Chr2	45900000	46200000	1	2208	0	0	0	0	0	0
Chr2	46200000	46500000	1	2417	0	0	0	0	0	0
Chr2	46500000	46800000	1	2356	0	0	0	0	0	0
Chr2	46800000	47100000	1	1879	134	0	0	0	0	0
Chr2	47100000	47400000	1	468	34	0	1	0	0	0
Chr2	47400000	47700000	1	82	115	0	3	0	0	0
Chr2	47700000	48000000	1	0	225	0	0	0	0	0
Chr2	48000000	48300000	0	69	0	0	0	0	0	0
Chr2	48300000	48600000	0	51	0	0	1	0	0	0
Chr2	48600000	48900000	0	55	6	3	0	0	0	0
Chr2	48900000	49200000	0	0	0	1	0	0	0	0
Chr2	49200000	49500000	0	0	0	2	1	12	0	0
Chr2	49500000	49800000	0	0	4	0	0	0	0	0
Chr2	49800000	50100000	1	190	0	0	1	9	0	0
Chr2	50100000	50400000	0	32	2	0	1	0	0	0
Chr2	50400000	50700000	0	0	118	0	3	0	0	0
Chr2	50700000	51000000	0	0	0	3	4	0	0	0
Chr2	51000000	51300000	0	167	13	0	0	7	0	0
Chr2	51300000	51600000	0	0	9	0	3	0	0	0
Chr2	51600000	51900000	1	0	12	1	1	0	0	0
Chr2	51900000	52200000	1	540	0	0	1	0	0	0
Chr2	52200000	52500000	1	10	6	2	0	7	0	0
Chr2	52500000	52800000	0	27	0	0	3	0	0	0
Chr2	52800000	53100000	0	0	0	1	1	16	57	0
Chr2	53100000	53400000	0	0	0	4	1	21	1	0
Chr2	53400000	53700000	0	70	0	0	1	0	0	0
Chr2	53700000	54000000	1	106	0	0	0	0	0	0
Chr2	54000000	54300000	0	45	0	1	1	0	0	0
Chr2	54300000	54600000	0	0	0	0	0	0	0	0
Chr2	54600000	54900000	0	7	1	0	1	0	0	0
Chr2	54900000	55200000	1	673	0	0	1	0	0	0
Chr2	55200000	55500000	0	0	0	1	1	0	0	0
Chr2	55500000	55800000	0	0	0	0	0	12	0	0
Chr2	55800000	56100000	0	0	6	1	6	0	0	0
Chr2	56100000	56400000	1	156	0	1	0	0	0	0
Chr2	56400000	56700000	0	0	6	0	2	0	0	0
Chr2	56700000	57000000	0	1	2	0	0	0	0	0
Chr2	57000000	57300000	0	10	1	2	1	12	0	0
Chr2	57300000	57600000	0	0	6	0	1	14	0	0
Chr2	57600000	57900000	0	0	0	2	1	26	0	0
Chr2	57900000	58200000	0	22	5	0	1	0	0	0
Chr2	58200000	58500000	0	0	55	1	5	0	0	0
Chr2	58500000	58800000	1	1543	0	1	0	0	0	0
Chr2	58800000	59100000	2	2417	0	0	0	0	0	0
Chr2	59100000	59400000	1	2420	0	0	0	0	0	0
Chr2	59400000	59700000	1	2310	0	0	0	0	0	0
Chr2	59700000	60000000	2	925	0	0	0	0	0	0
Chr2	60000000	60300000	1	2392	0	0	0	0	0	0
Chr2	60300000	60600000	1	629	0	0	0	0	0	0
Chr2	60600000	60900000	0	0	5	0	0	0	0	0
Chr2	60900000	61200000	0	17	0	1	1	0	0	0
Chr2	61200000	61500000	1	0	25	1	2	0	0	0
Chr2	61500000	61800000	0	0	7	0	2	15	0	0
Chr2	61800000	62100000	1	214	3	0	0	0	0	0
Chr2	62100000	62400000	0	0	0	0	0	0	0	0
Chr2	62400000	62700000	0	149	0	1	2	0	0	0
Chr2	62700000	63000000	0	0	31	1	2	0	0	0
Chr2	63000000	63300000	0	0	3	1	0	13	0	0
Chr2	63300000	63600000	0	99	4	1	1	4	0	0
Chr2	63600000	63900000	0	0	0	0	2	23	0	0
Chr2	63900000	64200000	0	133	0	0	3	10	0	0
Chr2	64200000	64500000	0	0	5	0	1	0	0	0
Chr2	64500000	64800000	0	0	38	0	1	2	0	0
Chr2	64800000	65100000	0	0	3	0	0	0	0	0
Chr2	65100000	65400000	0	0	0	1	0	0	0	0
Chr2	65400000	65700000	0	0	0	0	3	0	0	0
Chr2	65700000	66000000	1	239	0	1	4	0	0	0
Chr2	66000000	66300000	1	848	14	0	1	16	0	0
Chr2	66300000	66600000	0	0	14	0	1	0	0	0
Chr2	66600000	66900000	0	0	2	0	0	12	0	0
Chr2	66900000	67200000	0	0	1	0	1	0	0	0
Chr2	67200000	67500000	0	96	4	0	2	0	0	0
Chr2	67500000	67800000	0	0	11	1	0	0	0	0
Chr2	67800000	68100000	0	38	0	0	2	2	0	0
Chr2	68100000	68400000	0	0	2	0	0	14	0	0
Chr2	68400000	68700000	0	3	0	0	0	0	0	0
Chr2	68700000	69000000	0	425	0	0	0	0	0	0
Chr2	69000000	69300000	0	0	0	0	1	4	0	0
Chr2	69300000	69600000	0	0	154	0	1	16	0	0
Chr2	69600000	69900000	0	1	3	0	2	0	0	0
Chr2	69900000	70200000	0	0	21	0	3	12	0	0
Chr2	70200000	70500000	1	2	65	0	0	15	0	0
Chr2	70500000	70800000	0	42	11	0	1	0	1	0
Chr2	70800000	71100000	0	0	0	1	2	0	0	0
Chr2	71100000	71400000	0	0	0	0	1	0	0	0
Chr2	71400000	71700000	0	75	0	0	0	0	0	0
Chr2	71700000	72000000	0	0	122	1	3	0	0	0
Chr2	72000000	72300000	0	0	38	0	5	0	0	0
Chr2	72300000	72600000	0	81	0	1	0	0	0	0
Chr2	72600000	72900000	0	0	3	0	1	0	0	0
Chr2	72900000	73200000	0	0	50	2	1	0	0	0
Chr2	73200000	73500000	0	11	13	2	2	0	0	0
Chr2	73500000	73800000	0	0	18	1	0	0	0	0
Chr2	73800000	74100000	1	290	0	0	1	0	0	0
Chr2	74100000	74400000	0	0	0	0	0	0	0	0
Chr2	74400000	74700000	0	1	34	0	1	0	0	0
Chr2	74700000	75000000	0	0	31	1	1	0	0	0
Chr2	75000000	75300000	0	182	3	0	1	31	0	0
Chr2	75300000	75600000	0	78	5	0	2	0	0	0
Chr2	75600000	75900000	1	339	0	0	1	0	0	0
Chr2	75900000	76200000	1	2038	0	0	0	0	0	0
Chr2	76200000	76500000	0	0	0	0	0	0	0	0
Chr2	76500000	76800000	1	0	67	2	1	0	0	0
Chr2	76800000	77100000	0	0	104	0	0	0	0	0
Chr2	77100000	77400000	0	0	2	0	0	0	0	0
Chr2	77400000	77700000	0	0	11	0	0	0	0	0
Chr2	77700000	78000000	0	0	98	1	0	0	0	0
Chr2	78000000	78300000	1	546	1	0	0	0	0	0
Chr2	78300000	78600000	1	1107	147	0	1	0	0	0
Chr2	78600000	78900000	1	0	1714	0	1	0	0	0
Chr2	78900000	79200000	1	0	1305	0	701	0	0	0
Chr2	79200000	79500000	0	0	0	104	3495	0	0	0
Chr2	79500000	79800000	0	2312	0	0	0	0	0	0
Chr2	79800000	80100000	1	1707	0	0	0	0	0	0
Chr2	80100000	80400000	0	0	0	58	6205	0	0	0
Chr2	80400000	80700000	1	1342	0	6	0	0	0	0
Chr2	80700000	81000000	1	972	0	0	0	0	0	0
Chr2	81000000	81300000	0	177	0	6	1	0	0	0
Chr2	81300000	81600000	0	99	8	1	0	0	0	0
Chr2	81600000	81900000	2	1539	0	0	2	0	0	0
Chr2	81900000	82200000	1	438	444	0	0	0	0	0
Chr2	82200000	82500000	0	0	0	0	0	12	0	0
Chr2	82500000	82800000	1	4	0	0	0	0	0	0
Chr2	82800000	82847447	0	0	0	0	0	0	0	0
Chr3	0	300000	1	2421	0	0	0	0	0	0
Chr3	300000	600000	1	1356	0	105	0	0	0	0
Chr3	600000	900000	0	0	0	551	1964	0	0	0
Chr3	900000	1200000	0	0	0	1634	0	0	0	0
Chr3	1200000	1500000	0	0	0	1535	0	0	0	0
Chr3	1500000	1800000	0	0	0	1565	0	0	0	0
Chr3	1800000	2100000	0	0	0	1661	0	0	0	0
Chr3	2100000	2400000	0	0	0	1606	0	0	0	0
Chr3	2400000	2700000	0	0	0	1113	2579	0	0	0
Chr3	2700000	3000000	1	1138	0	20	41	0	0	0
Chr3	3000000	3300000	0	0	0	66	4753	0	0	0
Chr3	3300000	3600000	1	808	0	32	0	7	0	0
Chr3	3600000	3900000	2	345	0	249	3088	0	0	0
Chr3	3900000	4200000	1	0	0	0	2487	0	0	0
Chr3	4200000	4500000	0	0	0	1	0	0	0	0
Chr3	4500000	4800000	1	1552	0	1	0	0	0	0
Chr3	4800000	5100000	1	869	0	0	0	10	0	0
Chr3	5100000	5400000	0	61	0	1	0	0	0	0
Chr3	5400000	5700000	2	91	667	1	5	0	0	0
Chr3	5700000	6000000	1	0	695	0	18	0	0	0
Chr3	6000000	6300000	0	0	13	0	1	0	0	0
Chr3	6300000	6600000	0	7	1	0	1	11	0	0
Chr3	6600000	6900000	0	0	9	0	4	14	0	0
Chr3	6900000	7200000	0	72	0	0	0	11	0	0
Chr3	7200000	7500000	0	0	32	0	0	0	0	0
Chr3	7500000	7800000	0	44	0	0	1	0	0	0
Chr3	7800000	8100000	1	195	0	0	1	0	0	0
Chr3	8100000	8400000	1	2344	0	0	0	0	0	0
Chr3	8400000	8700000	1	670	0	0	2	0	0	0
Chr3	8700000	9000000	0	5	0	2	0	22	0	0
Chr3	9000000	9300000	0	13	130	0	0	0	0	0
Chr3	9300000	9600000	0	0	154	0	0	0	0	0
Chr3	9600000	9900000	0	0	108	0	0	0	0	0
Chr3	9900000	10200000	1	0	0	0	4	0	0	0
Chr3	10200000	10500000	1	0	12	1	2	0	0	0
Chr3	10500000	10800000	0	10	0	0	2	0	0	0
Chr3	10800000	11100000	1	1	0	0	2	0	0	0
Chr3	11100000	11400000	1	494	0	0	0	0	0	0
Chr3	11400000	11700000	1	1913	0	0	2	10	0	0
Chr3	11700000	12000000	0	17	0	0	0	0	0	0
Chr3	12000000	12300000	0	6	0	0	1	0	0	0
Chr3	12300000	12600000	0	0	0	0	2	0	0	0
Chr3	12600000	12900000	0	37	0	1	0	27	0	0
Chr3	12900000	13200000	0	0	5	0	2	0	0	0
Chr3	13200000	13500000	0	0	0	0	2	0	0	0
Chr3	13500000	13800000	0	69	0	1	0	0	0	0
Chr3	13800000	14100000	0	10	0	2	1	0	0	0
Chr3	14100000	14400000	1	229	4	0	0	7	0	0
Chr3	14400000	14700000	1	2239	0	0	0	0	0	0
Chr3	14700000	15000000	1	1221	0	1	0	0	0	0
Chr3	15000000	15300000	0	0	0	0	0	0	0	0
Chr3	15300000	15600000	0	1	0	1	1	0	0	0
Chr3	15600000	15900000	0	1	0	1	1	0	0	0
Chr3	15900000	16200000	0	22	0	0	1	0	0	0
Chr3	16200000	16500000	0	37	0	1	1	0	0	0
Chr3	16500000	16800000	0	0	0	2	0	0	0	0
Chr3	16800000	17100000	0	29	0	0	2	13	0	0
Chr3	17100000	17400000	0	20	0	0	1	0	0	0
Chr3	17400000	17700000	0	159	1	3	0	0	0	0
Chr3	17700000	18000000	0	0	78	0	4	0	0	0
Chr3	18000000	18300000	0	0	52	0	1	4	0	0
Chr3	18300000	18600000	0	0	0	0	1	0	0	0
Chr3	18600000	18900000	0	0	0	0	2	0	0	0
Chr3	18900000	19200000	0	0	0	0	0	0	0	0
Chr3	19200000	19500000	0	0	0	0	1	0	0	0
Chr3	19500000	19800000	0	0	3	1	2	0	0	0
Chr3	19800000	20100000	0	8	1	1	2	0	0	0
Chr3	20100000	20400000	0	0	0	0	0	0	0	0
Chr3	20400000	20700000	0	0	3	0	1	0	0	0
Chr3	20700000	21000000	0	0	0	0	0	0	0	0
Chr3	21000000	21300000	0	58	0	0	0	0	0	0
Chr3	21300000	21600000	1	219	1	1	0	0	0	0
Chr3	21600000	21900000	0	10	6	0	4	0	0	0
Chr3	21900000	22200000	0	0	2	0	0	0	0	0
Chr3	22200000	22500000	0	0	0	2	0	0	0	0
Chr3	22500000	22800000	0	4	5	2	0	0	0	0
Chr3	22800000	23100000	0	1	0	0	0	0	0	0
Chr3	23100000	23400000	0	635	0	0	1	0	0	0
Chr3	23400000	23700000	0	0	0	0	1	0	0	0
Chr3	23700000	24000000	0	0	3	0	2	0	0	0
Chr3	24000000	24300000	0	0	0	0	0	0	0	0
Chr3	24300000	24600000	1	197	2	0	0	12	0	0
Chr3	24600000	24900000	1	103	1	0	1	0	0	0
Chr3	24900000	25200000	0	2	0	0	0	0	0	0
Chr3	25200000	25500000	0	0	24	0	0	26	0	0
Chr3	25500000	25800000	0	0	64	1	0	0	0	0
Chr3	25800000	26100000	1	1663	0	0	0	0	0	0
Chr3	26100000	26400000	1	2371	0	0	0	0	0	0
Chr3	26400000	26700000	1	2149	0	0	0	0	0	0
Chr3	26700000	27000000	0	1	40	0	1	0	0	0
Chr3	27000000	27300000	0	0	94	0	2	0	0	0
Chr3	27300000	27600000	0	0	201	0	3	0	0	0
Chr3	27600000	27900000	0	7	8	0	1	0	0	0
Chr3	27900000	28200000	0	0	0	1	1	0	0	0
Chr3	28200000	28500000	0	93	0	0	0	0	0	0
Chr3	28500000	28800000	1	427	0	0	0	0	0	0
Chr3	28800000	29100000	0	0	67	0	2	0	0	0
Chr3	29100000	29400000	0	0	15	0	1	0	0	0
Chr3	29400000	29700000	0	0	2	0	0	16	0	0
Chr3	29700000	30000000	0	1368	0	0	2	0	0	0
Chr3	30000000	30300000	0	2231	0	0	0	0	0	0
Chr3	30300000	30600000	0	18	1	1	4	0	0	0
Chr3	30600000	30900000	1	408	0	1	1	0	0	0
Chr3	30900000	31200000	0	0	2	0	0	7	0	0
Chr3	31200000	31500000	0	57	0	0	1	0	0	0
Chr3	31500000	31800000	0	0	1	1	2	0	0	0
Chr3	31800000	32100000	0	34	3	0	2	0	0	0
Chr3	32100000	32400000	0	0	4	1	1	22	2	0
Chr3	32400000	32700000	0	11	1	1	2	0	0	0
Chr3	32700000	33000000	0	62	0	0	2	0	0	0
Chr3	33000000	33300000	0	1	0	0	1	0	0	0
Chr3	33300000	33600000	0	30	13	0	1	0	0	0
Chr3	33600000	33900000	0	1	0	0	1	0	0	0
Chr3	33900000	34200000	1	0	14	0	4	0	0	0
Chr3	34200000	34500000	0	413	1	2	2	0	0	0
Chr3	34500000	34800000	0	0	38	0	3	0	0	0
Chr3	34800000	35100000	0	4	103	0	0	0	0	0
Chr3	35100000	35400000	1	772	0	0	2	0	0	0
Chr3	35400000	35700000	1	2374	0	0	0	0	0	0
Chr3	35700000	36000000	1	680	0	0	0	0	0	0
Chr3	36000000	36300000	0	0	8	2	1	0	0	0
Chr3	36300000	36600000	0	0	14	0	2	32	0	0
Chr3	36600000	36900000	0	55	2	0	1	0	0	0
Chr3	36900000	37200000	0	0	0	0	0	0	0	0
Chr3	37200000	37500000	0	0	0	2	1	0	0	0
Chr3	37500000	37800000	0	0	4	1	4	0	0	0
Chr3	37800000	38100000	0	0	0	0	2	4	0	0
Chr3	38100000	38400000	0	54	2	0	1	0	0	0
Chr3	38400000	38700000	0	107	0	0	4	0	0	0
Chr3	38700000	39000000	0	0	10	0	2	9	0	0
Chr3	39000000	39300000	0	32	1	1	0	12	0	0
Chr3	39300000	39600000	0	1	56	0	0	10	0	0
Chr3	39600000	39900000	0	60	2	0	0	0	0	0
Chr3	39900000	40200000	0	0	0	2	2	0	0	0
Chr3	40200000	40500000	0	28	5	1	1	25	0	0
Chr3	40500000	40800000	0	0	0	2	2	87	0	0
Chr3	40800000	41100000	0	20	3	1	2	0	0	0
Chr3	41100000	41400000	0	0	72	0	2	0	0	0
Chr3	41400000	41700000	0	0	11	0	0	0	0	0
Chr3	41700000	42000000	1	202	2	1	2	0	0	0
Chr3	42000000	42300000	0	2	85	1	1	9	0	0
Chr3	42300000	42600000	1	140	15	0	0	0	0	0
Chr3	42600000	42900000	1	2299	0	0	0	0	0	0
Chr3	42900000	43200000	1	1086	0	0	0	0	0	0
Chr3	43200000	43500000	0	0	0	2	0	0	0	0
Chr3	43500000	43800000	0	7	157	0	1	0	0	0
Chr3	43800000	44100000	0	0	10	0	2	0	0	0
Chr3	44100000	44400000	2	20	0	0	0	0	0	0
Chr3	44400000	44700000	0	0	0	0	1	0	0	0
Chr3	44700000	45000000	0	0	206	0	0	0	0	0
Chr3	45000000	45300000	0	49	22	1	3	8	0	0
Chr3	45300000	45600000	2	2347	0	0	0	0	0	0
Chr3	45600000	45900000	1	2099	0	0	0	0	0	0
Chr3	45900000	46200000	1	26	0	0	0	0	0	0
Chr3	46200000	46500000	1	11	130	0	3	0	0	0
Chr3	46500000	46800000	0	4	6	2	2	15	0	0
Chr3	46800000	47100000	0	0	0	1	2	11	0	0
Chr3	47100000	47400000	0	62	3	0	4	0	0	0
Chr3	47400000	47700000	1	134	0	0	1	0	0	0
Chr3	47700000	48000000	1	1859	0	0	0	0	0	0
Chr3	48000000	48300000	0	0	0	0	2	22	0	0
Chr3	48300000	48600000	0	116	7	0	0	0	0	0
Chr3	48600000	48900000	0	0	0	1	0	0	0	0
Chr3	48900000	49200000	0	0	18	0	1	0	2984	0
Chr3	49200000	49500000	1	0	0	0	0	0	426	0
Chr3	49500000	49800000	0	0	7	1	5	0	265	0
Chr3	49800000	50100000	0	4	0	0	1	12	0	0
Chr3	50100000	50400000	0	0	0	0	1	10	0	0
Chr3	50400000	50700000	0	4	27	1	0	0	0	0
Chr3	50700000	51000000	0	0	14	0	1	0	0	0
Chr3	51000000	51300000	0	5	0	2	1	5	0	0
Chr3	51300000	51600000	1	213	1	0	5	0	0	0
Chr3	51600000	51900000	1	162	14	2	2	0	0	0
Chr3	51900000	52200000	0	0	1237	0	0	0	0	0
Chr3	52200000	52500000	0	0	0	0	1	0	0	0
Chr3	52500000	52800000	0	0	70	0	5	0	0	0
Chr3	52800000	53100000	0	11	0	3	1	9	0	0
Chr3	53100000	53400000	0	115	3	1	2	0	0	0
Chr3	53400000	53700000	0	2355	0	0	0	0	0	0
Chr3	53700000	54000000	0	51	3	0	1	0	0	0
Chr3	54000000	54300000	0	0	107	1	0	0	0	0
Chr3	54300000	54600000	0	12	0	1	1	0	0	0
Chr3	54600000	54900000	0	0	150	0	2	0	0	0
Chr3	54900000	55200000	0	27	370	0	0	0	0	0
Chr3	55200000	55500000	0	0	0	0	1	0	0	0
Chr3	55500000	55800000	1	1037	0	0	0	0	0	0
Chr3	55800000	56100000	1	622	0	0	0	12	0	0
Chr3	56100000	56400000	0	0	18	2	3	0	0	0
Chr3	56400000	56700000	0	0	2	2	2	0	0	0
Chr3	56700000	57000000	0	0	22	0	2	0	0	0
Chr3	57000000	57300000	0	0	33	0	2	0	0	0
Chr3	57300000	57600000	0	0	4	1	1	0	0	0
Chr3	57600000	57900000	1	0	2	0	1	0	0	0
Chr3	57900000	58200000	1	2142	0	0	0	0	0	0
Chr3	58200000	58500000	1	1352	6	0	0	0	0	0
Chr3	58500000	58800000	1	13	41	1	2	8	0	0
Chr3	58800000	59100000	0	0	5	0	1	0	0	0
Chr3	59100000	59400000	1	0	0	0	4	18	0	0
Chr3	59400000	59700000	0	0	15	1	1	0	0	0
Chr3	59700000	60000000	0	0	13	0	3	0	0	0
Chr3	60000000	60300000	0	0	7	0	2	0	0	0
Chr3	60300000	60600000	0	11	145	0	1	26	0	0
Chr3	60600000	60900000	0	0	7	1	0	0	0	0
Chr3	60900000	61200000	0	3	0	0	3	0	0	0
Chr3	61200000	61500000	1	0	74	3	2	0	0	0
Chr3	61500000	61800000	0	16	145	0	1	0	0	0
Chr3	61800000	62100000	0	0	209	0	3	0	5	0
Chr3	62100000	62400000	1	833	12	1	3	0	580	0
Chr3	62400000	62700000	0	38	15	0	2	0	0	0
Chr3	62700000	63000000	0	0	26	2	2	13	0	0
Chr3	63000000	63300000	0	0	8	2	4	0	0	0
Chr3	63300000	63600000	0	1	0	0	2	0	0	0
Chr3	63600000	63900000	1	739	0	0	3	0	0	0
Chr3	63900000	64200000	1	887	0	0	0	0	0	0
Chr3	64200000	64500000	0	0	0	2	1	0	0	0
Chr3	64500000	64800000	1	0	84	1	0	13	0	0
Chr3	64800000	65100000	0	0	3	1	0	0	0	0
Chr3	65100000	65400000	0	403	116	0	0	14	0	0
Chr3	65400000	65700000	0	2	0	1	1	0	0	0
Chr3	65700000	66000000	0	0	0	1	1	0	0	0
Chr3	66000000	66300000	0	0	0	0	1	0	0	0
Chr3	66300000	66600000	0	0	2	1	1	0	0	0
Chr3	66600000	66900000	0	7	111	0	0	0	0	0
Chr3	66900000	67200000	0	0	0	0	2	0	0	0
Chr3	67200000	67500000	0	0	26	0	3	0	0	0
Chr3	67500000	67800000	0	0	0	1	1	0	220	0
Chr3	67800000	68100000	1	617	10	2	0	0	0	0
Chr3	68100000	68400000	1	0	65	0	2	0	0	0
Chr3	68400000	68700000	1	0	10	93	96	0	594	0
Chr3	68700000	69000000	0	0	0	78	2627	0	0	0
Chr3	69000000	69300000	1	1544	0	0	1844	0	0	0
Chr3	69300000	69600000	1	319	0	147	785	0	0	0
Chr3	69600000	69900000	1	1908	0	0	18	0	0	0
Chr3	69900000	70200000	0	0	0	649	0	0	0	0
Chr3	70200000	70500000	0	63	0	0	0	18	0	0
Chr3	70500000	70800000	1	1649	0	0	0	0	0	0
Chr3	70800000	71100000	0	30	0	0	3	0	0	0
Chr3	71100000	71400000	1	1735	0	0	0	0	0	0
Chr3	71400000	71700000	0	2320	0	0	0	0	0	0
Chr3	71700000	72000000	0	1	1	0	3	0	0	0
Chr3	72000000	72300000	0	3	2	0	0	0	0	0
Chr3	72300000	72600000	1	0	1226	0	1	0	0	0
Chr3	72600000	72900000	1	0	1705	0	9	0	0	0
Chr3	72900000	73200000	1	176	1089	0	28	0	0	0
Chr3	73200000	73500000	1	2233	0	0	0	0	0	0
Chr3	73500000	73800000	0	39	1	2	1	0	0	0
Chr3	73800000	74100000	0	0	0	1	0	0	0	0
Chr3	74100000	74400000	0	0	138	0	12	8	0	0
Chr3	74400000	74700000	0	0	0	2	0	0	0	0
Chr3	74700000	75000000	1	632	0	1	0	0	0	0
Chr3	75000000	75300000	0	2375	0	0	0	0	0	0
Chr3	75300000	75600000	0	0	0	0	2629	0	0	0
Chr3	75600000	75900000	0	920	0	14	743	0	0	0
Chr3	75900000	76200000	0	2421	0	0	0	0	0	0
Chr3	76200000	76500000	0	259	0	54	897	9	0	0
Chr3	76500000	76800000	0	0	0	195	3565	0	0	0
Chr3	76800000	77100000	1	1330	0	1	0	15	0	0
Chr3	77100000	77400000	1	1840	0	1	15	12	0	0
Chr3	77400000	77700000	0	396	0	526	0	0	0	0
Chr3	77700000	78000000	0	41	0	0	1	0	0	0
Chr3	78000000	78300000	0	46	0	49	758	8	0	0
Chr3	78300000	78600000	0	1251	0	0	1	0	0	0
Chr3	78600000	78900000	1	1417	0	0	2	0	0	0
Chr3	78900000	79200000	0	0	0	70	803	0	0	0
Chr3	79200000	79500000	1	584	0	54	503	0	0	0
Chr3	79500000	79800000	0	526	0	71	2259	0	0	0
Chr3	79800000	80100000	0	1069	0	1	82	0	0	0
Chr3	80100000	80400000	0	0	0	51	4251	0	0	0
Chr3	80400000	80700000	1	1332	0	0	0	0	0	0
Chr3	80700000	81000000	0	136	0	98	1193	0	0	0
Chr3	81000000	81121339	0	0	0	0	0	0	0	0
Chr4	0	300000	0	0	0	1	0	0	0	0
Chr4	300000	600000	1	779	0	0	0	0	0	0
Chr4	600000	900000	0	0	91	0	1	10	0	0
Chr4	900000	1200000	1	0	816	0	2	14	0	0
Chr4	1200000	1500000	0	224	2	2	0	0	0	0
Chr4	1500000	1800000	1	1318	0	1	0	0	0	0
Chr4	1800000	2100000	1	376	77	0	0	0	0	0
Chr4	2100000	2400000	0	410	0	1	0	0	0	0
Chr4	2400000	2700000	0	0	49	1	0	0	0	0
Chr4	2700000	3000000	0	0	343	1	1	0	0	0
Chr4	3000000	3300000	1	1150	5	2	1	0	0	0
Chr4	3300000	3600000	1	715	95	0	0	0	0	0
Chr4	3600000	3900000	0	0	1505	0	3	0	0	0
Chr4	3900000	4200000	0	13	183	0	2	0	0	0
Chr4	4200000	4500000	0	0	1185	0	0	0	0	0
Chr4	4500000	4800000	0	0	294	0	1	0	0	0
Chr4	4800000	5100000	2	1891	0	0	0	0	0	0
Chr4	5100000	5400000	1	230	0	0	0	0	0	0
Chr4	5400000	5700000	0	0	0	378	0	0	0	0
Chr4	5700000	6000000	0	0	0	821	0	0	0	0
Chr4	6000000	6300000	1	925	0	146	2	0	0	0
Chr4	6300000	6600000	0	0	0	0	2478	0	0	0
Chr4	6600000	6900000	1	1851	0	0	1360	0	0	0
Chr4	6900000	7200000	2	12	0	0	5476	0	0	0
Chr4	7200000	7500000	1	755	0	0	1	0	0	0
Chr4	7500000	7800000	1	1509	0	0	0	0	0	0
Chr4	7800000	8100000	0	61	0	1	0	0	0	0
Chr4	8100000	8400000	0	11	0	0	0	0	0	0
Chr4	8400000	8700000	0	4	0	0	1	0	0	0
Chr4	8700000	9000000	1	2016	11	0	0	0	0	0
Chr4	9000000	9300000	1	0	0	4	1	9	0	0
Chr4	9300000	9600000	1	1	28	1	0	0	0	0
Chr4	9600000	9900000	0	166	1	0	2	0	0	0
Chr4	9900000	10200000	1	0	273	0	4	9	0	0
Chr4	10200000	10500000	0	0	116	0	0	0	0	0
Chr4	10500000	10800000	0	0	45	0	0	0	0	0
Chr4	10800000	11100000	0	0	104	0	0	0	0	0
Chr4	11100000	11400000	0	11	159	1	1	0	0	0
Chr4	11400000	11700000	0	0	0	0	0	0	0	0
Chr4	11700000	12000000	0	0	70	0	1	0	0	0
Chr4	12000000	12300000	0	0	7	2	0	0	0	0
Chr4	12300000	12600000	0	191	0	0	3	10	0	0
Chr4	12600000	12900000	0	0	0	0	3	0	0	0
Chr4	12900000	13200000	0	0	0	1	3	0	0	0
Chr4	13200000	13500000	0	0	0	1	1	10	0	0
Chr4	13500000	13800000	1	0	0	0	0	1	0	0
Chr4	13800000	14100000	0	88	18	1	0	19	0	0
Chr4	14100000	14400000	0	0	39	0	0	0	0	0
Chr4	14400000	14700000	0	0	66	1	4	12	0	0
Chr4	14700000	15000000	1	528	0	1	0	0	0	0
Chr4	15000000	15300000	0	0	0	0	0	0	0	0
Chr4	15300000	15600000	0	956	0	0	0	0	0	0
Chr4	15600000	15900000	0	2332	0	0	0	0	0	0
Chr4	15900000	16200000	2	2408	0	0	0	0	0	0
Chr4	16200000	16500000	1	2168	4	0	0	0	0	0
Chr4	16500000	16800000	0	0	58	0	15	0	0	0
Chr4	16800000	17100000	1	0	14	0	1	0	0	0
Chr4	17100000	17400000	0	6	19	0	2	0	0	0
Chr4	17400000	17700000	0	0	0	0	0	0	0	0
Chr4	17700000	18000000	0	0	0	0	1	8	0	0
Chr4	18000000	18300000	0	0	41	2	5	0	0	0
Chr4	18300000	18600000	0	6	4	0	2	0	0	0
Chr4	18600000	18900000	1	0	29	0	3	0	0	0
Chr4	18900000	19200000	0	0	1	0	1	0	0	0
Chr4	19200000	19500000	0	86	3	0	0	0	0	0
Chr4	19500000	19800000	0	20	57	0	2	0	0	0
Chr4	19800000	20100000	0	0	25	0	0	10	0	0
Chr4	20100000	20400000	0	0	0	1	2	0	0	0
Chr4	20400000	20700000	0	34	2	2	0	0	0	0
Chr4	20700000	21000000	0	0	76	0	5	0	0	0
Chr4	21000000	21300000	0	5	0	1	1	0	0	0
Chr4	21300000	21600000	0	0	41	0	1	0	0	0
Chr4	21600000	21900000	0	0	19	0	3	0	0	0
Chr4	21900000	22200000	0	0	64	1	0	0	0	0
Chr4	22200000	22500000	0	116	32	0	1	0	0	0
Chr4	22500000	22800000	0	111	68	1	2	0	0	0
Chr4	22800000	23100000	0	0	0	2	1	13	0	0
Chr4	23100000	23400000	0	0	14	0	2	0	0	0
Chr4	23400000	23700000	0	0	2	0	3	0	0	0
Chr4	23700000	24000000	0	0	11	0	2	0	0	0
Chr4	24000000	24300000	0	111	1	1	0	0	0	0
Chr4	24300000	24600000	0	0	0	0	1	48	0	0
Chr4	24600000	24900000	0	0	2	0	3	0	0	0
Chr4	24900000	25200000	0	7	28	1	2	9	0	0
Chr4	25200000	25500000	0	0	0	2	1	10	0	0
Chr4	25500000	25800000	0	0	2	0	1	13	0	0
Chr4	25800000	26100000	0	0	59	1	1	0	0	0
Chr4	26100000	26400000	0	0	0	1	2	0	0	0
Chr4	26400000	26700000	0	25	30	0	0	0	0	0
Chr4	26700000	27000000	0	2	0	0	0	0	0	0
Chr4	27000000	27300000	0	0	2	1	0	0	0	0
Chr4	27300000	27600000	0	43	6	1	1	0	0	0
Chr4	27600000	27900000	1	121	78	0	1	4	0	0
Chr4	27900000	28200000	1	1078	0	2	0	0	0	0
Chr4	28200000	28500000	0	5	21	2	0	0	0	0
Chr4	28500000	28800000	0	8	61	2	1	0	0	0
Chr4	28800000	29100000	0	90	4	1	0	0	0	0
Chr4	29100000	29400000	0	0	173	0	1	0	0	0
Chr4	29400000	29700000	0	91	2	1	3	0	0	0
Chr4	29700000	30000000	1	0	81	0	0	0	0	0
Chr4	30000000	30300000	1	0	211	0	1	0	0	0
Chr4	30300000	30600000	1	430	2	0	1	0	0	0
Chr4	30600000	30900000	0	0	3	0	5	12	0	0
Chr4	30900000	31200000	0	26	13	0	0	17	0	0
Chr4	31200000	31500000	1	119	12	0	0	0	0	0
Chr4	31500000	31800000	1	2170	0	0	0	0	0	0
Chr4	31800000	32100000	1	2370	0	0	0	0	0	0
Chr4	32100000	32400000	1	787	161	0	0	0	0	0
Chr4	32400000	32700000	0	0	0	0	1	0	0	0
Chr4	32700000	33000000	0	0	30	1	0	0	0	0
Chr4	33000000	33300000	0	0	0	0	2	24	0	0
Chr4	33300000	33600000	0	0	117	1	1	0	0	0
Chr4	33600000	33900000	0	12	15	1	0	0	0	0
Chr4	33900000	34200000	0	51	43	1	0	9	0	0
Chr4	34200000	34500000	0	0	156	0	1	0	0	0
Chr4	34500000	34800000	0	0	51	2	2	0	0	0
Chr4	34800000	35100000	0	0	6	1	0	0	0	0
Chr4	35100000	35400000	0	0	0	1	0	0	0	0
Chr4	35400000	35700000	0	114	6	1	2	0	0	0
Chr4	35700000	36000000	0	15	9	0	2	0	0	0
Chr4	36000000	36300000	0	0	9	1	1	0	0	0
Chr4	36300000	36600000	0	0	0	0	2	0	0	0
Chr4	36600000	36900000	0	0	0	3	0	15	0	0
Chr4	36900000	37200000	0	70	25	1	1	0	0	0
Chr4	37200000	37500000	0	0	104	2	1	0	0	0
Chr4	37500000	37800000	0	0	25	0	0	0	0	0
Chr4	37800000	38100000	0	0	0	1	1	0	0	0
Chr4	38100000	38400000	0	0	0	1	1	0	0	0
Chr4	38400000	38700000	0	0	5	1	2	0	0	0
Chr4	38700000	39000000	0	69	0	1	1	0	0	0
Chr4	39000000	39300000	0	0	0	0	1	0	0	0
Chr4	39300000	39600000	1	0	15	0	0	0	0	0
Chr4	39600000	39900000	1	780	2	0	0	0	0	0
Chr4	39900000	40200000	2	2392	0	0	0	0	0	0
Chr4	40200000	40500000	0	860	21	0	1	0	0	0
Chr4	40500000	40800000	0	21	13	1	1	0	0	0
Chr4	40800000	41100000	0	0	0	0	0	0	0	0
Chr4	41100000	41400000	0	0	0	0	1	0	0	0
Chr4	41400000	41700000	1	450	10	1	1	0	0	0
Chr4	41700000	42000000	1	164	17	2	2	0	0	0
Chr4	42000000	42300000	0	0	0	2	3	0	0	0
Chr4	42300000	42600000	0	0	32	0	1	0	0	0
Chr4	42600000	42900000	0	0	2	0	1	0	0	0
Chr4	42900000	43200000	0	5	0	0	0	0	0	0
Chr4	43200000	43500000	0	0	411	0	1	18	0	0
Chr4	43500000	43800000	0	11	130	0	0	0	0	0
Chr4	43800000	44100000	0	0	191	0	2	22	0	0
Chr4	44100000	44400000	1	1267	58	0	2	0	0	0
Chr4	44400000	44700000	0	0	120	0	1	0	0	0
Chr4	44700000	45000000	1	5	53	1	0	0	0	0
Chr4	45000000	45300000	0	0	59	0	4	0	0	0
Chr4	45300000	45600000	0	2239	0	0	0	0	0	0
Chr4	45600000	45900000	0	2407	0	0	0	0	0	0
Chr4	45900000	46200000	0	527	1	0	0	0	0	0
Chr4	46200000	46500000	0	0	18	0	0	0	0	0
Chr4	46500000	46800000	0	0	0	0	0	0	0	0
Chr4	46800000	47100000	1	495	0	0	0	0	0	0
Chr4	47100000	47400000	0	0	2	0	0	0	0	0
Chr4	47400000	47700000	1	107	0	0	2	0	0	0
Chr4	47700000	48000000	0	0	1	0	3	0	0	0
Chr4	48000000	48300000	0	0	0	0	1	0	0	0
Chr4	48300000	48600000	1	139	6	1	3	0	0	0
Chr4	48600000	48900000	1	2235	0	0	0	0	0	0
Chr4	48900000	49200000	0	0	18	0	4	0	0	0
Chr4	49200000	49500000	0	0	63	0	0	0	0	0
Chr4	49500000	49800000	1	45	2	1	2	12	0	0
Chr4	49800000	50100000	1	0	0	2	0	40	0	0
Chr4	50100000	50400000	1	0	0	0	1	0	0	0
Chr4	50400000	50700000	1	0	0	0	1	7	0	0
Chr4	50700000	51000000	0	0	0	0	0	18	0	0
Chr4	51000000	51300000	0	1154	3	1	0	0	0	0
Chr4	51300000	51600000	0	194	2	1	1	0	0	0
Chr4	51600000	51900000	0	321	2	1	0	0	0	0
Chr4	51900000	52200000	0	0	1	0	0	0	0	0
Chr4	52200000	52500000	0	15	3	1	4	0	0	0
Chr4	52500000	52800000	1	1278	0	1	0	0	0	0
Chr4	52800000	53100000	0	0	135	0	3	0	0	0
Chr4	53100000	53400000	2	0	1636	0	0	0	0	0
Chr4	53400000	53700000	0	0	655	1	0	28	0	0
Chr4	53700000	54000000	0	1	5	1	4	0	0	0
Chr4	54000000	54300000	0	0	0	0	1	0	0	0
Chr4	54300000	54600000	0	16	0	0	1	8	0	0
Chr4	54600000	54900000	0	22	140	0	3	0	0	0
Chr4	54900000	55200000	1	23	0	0	0	0	0	0
Chr4	55200000	55500000	0	0	0	1	0	0	0	0
Chr4	55500000	55800000	0	4	4	0	2	0	0	0
Chr4	55800000	56100000	0	32	3	2	2	0	0	0
Chr4	56100000	56400000	0	0	139	0	1	0	0	0
Chr4	56400000	56700000	1	763	0	0	1	0	0	0
Chr4	56700000	57000000	1	1390	0	1	0	0	0	0
Chr4	57000000	57300000	0	0	0	0	1	17	0	0
Chr4	57300000	57600000	0	0	0	2	1	0	0	0
Chr4	57600000	57900000	0	0	3	0	0	0	0	0
Chr4	57900000	58200000	0	18	0	1	2	0	0	0
Chr4	58200000	58500000	0	340	0	1	1	0	0	0
Chr4	58500000	58800000	0	2048	0	0	0	0	0	0
Chr4	58800000	59100000	0	971	16	0	0	0	0	0
Chr4	59100000	59400000	0	0	239	0	3	0	0	0
Chr4	59400000	59700000	0	0	69	1	1	0	0	0
Chr4	59700000	60000000	0	1377	0	0	0	0	0	0
Chr4	60000000	60300000	0	1994	0	0	0	0	0	0
Chr4	60300000	60600000	1	2418	0	0	0	0	0	0
Chr4	60600000	60900000	1	2327	0	0	0	0	0	0
Chr4	60900000	61200000	0	2223	0	0	0	0	0	0
Chr4	61200000	61500000	0	994	0	0	2	0	0	0
Chr4	61500000	61800000	0	17	0	1	4	0	0	0
Chr4	61800000	62100000	1	392	0	3	0	0	0	0
Chr4	62100000	62400000	0	1	51	1	0	0	0	0
Chr4	62400000	62700000	0	0	364	0	5	0	0	0
Chr4	62700000	63000000	0	0	439	0	0	0	0	0
Chr4	63000000	63300000	0	0	1	0	1	0	0	0
Chr4	63300000	63600000	1	704	0	0	1	0	0	0
Chr4	63600000	63900000	0	0	0	0	1	0	0	0
Chr4	63900000	64200000	1	539	5	1	0	0	0	0
Chr4	64200000	64500000	0	0	306	0	0	12	0	0
Chr4	64500000	64800000	1	0	302	0	0	0	0	0
Chr4	64800000	65100000	0	586	0	0	3	0	0	0
Chr4	65100000	65400000	0	1042	0	1	1	0	0	0
Chr4	65400000	65700000	0	0	0	1	0	0	0	0
Chr4	65700000	66000000	0	0	0	1	1	0	0	0
Chr4	66000000	66300000	0	10	18	0	0	0	0	0
Chr4	66300000	66600000	0	0	0	1	2	0	0	0
Chr4	66600000	66900000	0	0	26	0	2	14	0	0
Chr4	66900000	67200000	0	611	0	0	1	6	0	0
Chr4	67200000	67500000	0	147	23	0	2	0	0	0
Chr4	67500000	67800000	0	54	24	0	1	0	0	0
Chr4	67800000	68100000	0	0	18	0	0	0	0	0
Chr4	68100000	68400000	0	0	0	1	1	8	0	0
Chr4	68400000	68700000	0	0	0	1	2	16	0	0
Chr4	68700000	69000000	2	0	23	0	0	0	0	0
Chr4	69000000	69300000	1	0	0	0	1	0	0	0
Chr4	69300000	69600000	1	0	152	0	1	2	0	0
Chr4	69600000	69900000	0	0	0	0	6	0	0	0
Chr4	69900000	70200000	1	0	447	0	1	0	0	0
Chr4	70200000	70500000	0	0	22	0	1	0	0	0
Chr4	70500000	70800000	1	0	478	0	10	0	0	0
Chr4	70800000	71100000	1	1380	0	0	2	0	0	0
Chr4	71100000	71400000	1	0	0	28	2800	0	0	0
Chr4	71400000	71700000	0	0	0	514	1	0	0	0
Chr4	71700000	72000000	0	0	0	1444	0	0	0	0
Chr4	72000000	72300000	1	0	0	1607	0	0	0	0
Chr4	72300000	72600000	0	0	0	1604	0	0	0	0
Chr4	72600000	72900000	0	0	0	1649	0	0	0	0
Chr4	72900000	73200000	1	0	0	934	0	0	0	0
Chr4	73200000	73500000	0	0	0	1649	0	0	0	0
Chr4	73500000	73800000	0	0	0	1649	0	0	0	0
Chr4	73800000	74100000	0	0	0	1653	0	0	0	0
Chr4	74100000	74400000	0	0	0	1645	0	0	0	0
Chr4	74400000	74700000	1	305	0	826	1	0	0	0
Chr4	74700000	75000000	1	1446	0	0	0	0	0	0
Chr4	75000000	75300000	1	968	0	1	2	0	0	0
Chr4	75300000	75600000	0	0	0	437	1	0	0	0
Chr4	75600000	75900000	0	0	0	1649	0	0	0	0
Chr4	75900000	76200000	1	2327	0	57	0	0	0	0
Chr4	76200000	76500000	1	413	0	277	2362	0	0	0
Chr4	76500000	76800000	0	0	0	0	9422	0	0	0
Chr4	76800000	77100000	1	803	0	1	264	0	0	0
Chr4	77100000	77400000	2	1518	0	0	0	0	0	0
Chr4	77400000	77700000	0	0	453	0	0	0	0	0
Chr4	77700000	78000000	1	0	285	0	1	10	0	0
Chr4	78000000	78300000	0	3	0	0	1	0	0	0
Chr4	78300000	78600000	1	635	0	0	0	0	0	0
Chr4	78600000	78900000	1	2420	0	0	0	0	0	0
Chr4	78900000	78954785	1	325	0	0	0	0	0	0
Chr5	0	300000	1	213	0	0	0	0	0	0
Chr5	300000	600000	1	0	1418	0	0	0	0	0
Chr5	600000	900000	0	0	1727	0	1	0	0	0
Chr5	900000	1200000	1	0	1492	15	1	0	0	0
Chr5	1200000	1500000	1	383	0	188	0	0	0	0
Chr5	1500000	1800000	1	2003	0	0	0	0	0	0
Chr5	1800000	2100000	1	920	0	0	2074	0	0	0
Chr5	2100000	2400000	1	797	0	0	1	0	0	0
Chr5	2400000	2700000	1	230	28	1	1	0	0	0
Chr5	2700000	3000000	2	1077	47	0	0	0	0	0
Chr5	3000000	3300000	0	0	399	0	2	15	0	0
Chr5	3300000	3600000	0	0	609	1	7	0	0	0
Chr5	3600000	3900000	0	0	1545	0	8	0	0	0
Chr5	3900000	4200000	0	0	1443	0	1	0	0	0
Chr5	4200000	4500000	1	194	87	0	1	0	0	0
Chr5	4500000	4800000	0	0	525	0	0	0	0	0
Chr5	4800000	5100000	0	0	286	0	0	0	0	0
Chr5	5100000	5400000	0	58	118	0	2	2	0	0
Chr5	5400000	5700000	1	953	0	0	1	0	0	0
Chr5	5700000	6000000	1	58	0	1	2	0	0	0
Chr5	6000000	6300000	1	362	0	0	3	0	0	0
Chr5	6300000	6600000	2	2412	0	0	0	0	0	0
Chr5	6600000	6900000	1	475	0	0	1	15	0	0
Chr5	6900000	7200000	1	219	0	1	4189	0	0	0
Chr5	7200000	7500000	2	1633	0	0	1775	0	0	0
Chr5	7500000	7800000	0	12	0	112	0	11	0	0
Chr5	7800000	8100000	0	0	0	159	4162	0	0	0
Chr5	8100000	8400000	1	1197	0	10	691	0	0	0
Chr5	8400000	8700000	1	1354	0	0	1	0	0	0
Chr5	8700000	9000000	0	19	1	1	1	0	0	0
Chr5	9000000	9300000	0	22	1441	0	0	0	0	0
Chr5	9300000	9600000	0	0	1692	0	18	0	0	0
Chr5	9600000	9900000	1	0	1618	0	31	0	0	0
Chr5	9900000	10200000	0	0	1706	0	2	0	0	0
Chr5	10200000	10500000	0	0	521	0	1	0	0	0
Chr5	10500000	10800000	1	825	152	1	3	0	0	0
Chr5	10800000	11100000	0	0	11	1	3	0	0	0
Chr5	11100000	11400000	0	0	55	1	1	0	0	0
Chr5	11400000	11700000	0	18	83	0	2	0	0	0
Chr5	11700000	12000000	0	0	806	0	8	0	0	0
Chr5	12000000	12300000	0	0	0	0	0	0	0	0
Chr5	12300000	12600000	0	26	105	0	1	0	0	0
Chr5	12600000	12900000	0	0	252	0	3	0	0	0
Chr5	12900000	13200000	0	0	0	2	2	10	0	0
Chr5	13200000	13500000	1	891	43	1	2	0	32	0
Chr5	13500000	13800000	2	0	0	0	0	9	0	0
Chr5	13800000	14100000	1	4	0	1	1	0	0	0
Chr5	14100000	14400000	0	8	222	1	1	0	0	0
Chr5	14400000	14700000	0	0	10	0	2	10	0	0
Chr5	14700000	15000000	0	0	48	0	2	0	0	0
Chr5	15000000	15300000	0	5	0	1	2	0	0	0
Chr5	15300000	15600000	0	23	0	2	1	0	0	0
Chr5	15600000	15900000	0	0	231	2	0	0	0	0
Chr5	15900000	16200000	0	0	39	2	1	17	0	0
Chr5	16200000	16500000	0	0	0	0	0	0	0	0
Chr5	16500000	16800000	0	0	0	1	1	0	0	0
Chr5	16800000	17100000	0	0	0	1	1	0	0	0
Chr5	17100000	17400000	0	0	2	0	2	28	1	0
Chr5	17400000	17700000	0	0	0	1	1	0	0	0
Chr5	17700000	18000000	1	1321	0	1	0	0	0	0
Chr5	18000000	18300000	1	438	0	1	0	3	0	0
Chr5	18300000	18600000	0	0	0	0	1	0	0	0
Chr5	18600000	18900000	0	46	85	0	1	0	0	0
Chr5	18900000	19200000	0	0	6	0	3	13	0	0
Chr5	19200000	19500000	2	138	0	0	0	0	0	0
Chr5	19500000	19800000	0	0	1	2	0	0	0	0
Chr5	19800000	20100000	0	0	0	1	1	0	6242	0
Chr5	20100000	20400000	0	0	0	1	0	12	0	0
Chr5	20400000	20700000	1	753	0	2	1	0	0	0
Chr5	20700000	21000000	0	118	0	0	3	0	0	0
Chr5	21000000	21300000	0	0	58	0	3	0	0	0
Chr5	21300000	21600000	0	0	21	0	4	0	0	0
Chr5	21600000	21900000	0	0	0	0	1	8	1	0
Chr5	21900000	22200000	0	180	0	0	0	11	0	0
Chr5	22200000	22500000	0	0	0	0	2	0	0	0
Chr5	22500000	22800000	0	0	0	0	0	0	0	0
Chr5	22800000	23100000	0	32	0	0	0	0	0	0
Chr5	23100000	23400000	0	0	6	3	0	0	0	0
Chr5	23400000	23700000	0	0	30	1	0	0	0	0
Chr5	23700000	24000000	0	2	3	1	0	0	72	0
Chr5	24000000	24300000	0	10	0	1	0	0	0	0
Chr5	24300000	24600000	1	3	8	0	0	0	0	0
Chr5	24600000	24900000	0	0	0	0	1	38	0	0
Chr5	24900000	25200000	0	0	0	0	0	0	0	0
Chr5	25200000	25500000	0	0	0	1	3	22	0	0
Chr5	25500000	25800000	0	0	15	0	2	20	0	0
Chr5	25800000	26100000	0	0	8	1	0	27	0	0
Chr5	26100000	26400000	0	126	1	2	0	4	0	0
Chr5	26400000	26700000	0	0	13	0	0	0	0	0
Chr5	26700000	27000000	0	0	62	0	3	0	0	0
Chr5	27000000	27300000	0	4	0	2	1	0	0	0
Chr5	27300000	27600000	0	0	26	1	2	12	0	0
Chr5	27600000	27900000	0	0	37	1	2	12	0	0
Chr5	27900000	28200000	0	0	16	1	1	18	0	0
Chr5	28200000	28500000	1	245	2	0	0	7	1	0
Chr5	28500000	28800000	0	0	43	0	3	0	0	0
Chr5	28800000	29100000	0	0	180	1	3	0	0	0
Chr5	29100000	29400000	0	81	5	0	1	0	0	0
Chr5	29400000	29700000	1	0	155	1	0	0	0	0
Chr5	29700000	30000000	0	0	0	0	1	0	0	0
Chr5	30000000	30300000	0	69	33	0	1	0	0	0
Chr5	30300000	30600000	0	38	2	2	5	0	0	0
Chr5	30600000	30900000	0	0	32	0	2	0	0	0
Chr5	30900000	31200000	0	0	0	1	12	10	0	0
Chr5	31200000	31500000	0	450	6	1	0	0	0	0
Chr5	31500000	31800000	0	0	1	0	2	0	0	0
Chr5	31800000	32100000	1	276	51	1	1	0	0	0
Chr5	32100000	32400000	0	0	411	1	2	0	0	0
Chr5	32400000	32700000	0	0	0	1	0	0	0	0
Chr5	32700000	33000000	0	65	49	0	1	0	0	0
Chr5	33000000	33300000	0	2320	0	0	0	0	0	0
Chr5	33300000	33600000	1	2336	0	0	0	0	0	0
Chr5	33600000	33900000	1	2420	0	0	0	0	0	0
Chr5	33900000	34200000	1	2375	0	0	0	0	0	0
Chr5	34200000	34500000	1	2401	0	0	0	0	0	0
Chr5	34500000	34800000	1	2333	0	0	0	0	0	0
Chr5	34800000	35100000	1	2333	0	0	0	0	0	0
Chr5	35100000	35400000	1	1362	0	0	0	0	0	0
Chr5	35400000	35700000	1	0	410	0	0	0	0	0
Chr5	35700000	36000000	1	0	115	0	3	0	0	0
Chr5	36000000	36300000	0	0	0	0	1	0	0	0
Chr5	36300000	36600000	0	0	0	0	1	0	0	0
Chr5	36600000	36900000	0	2	36	2	0	0	0	0
Chr5	36900000	37200000	0	47	22	0	1	0	0	0
Chr5	37200000	37500000	0	0	53	1	3	0	0	0
Chr5	37500000	37800000	1	395	36	0	1	0	0	0
Chr5	37800000	38100000	0	0	0	1	0	0	0	0
Chr5	38100000	38400000	0	15	57	0	0	0	0	0
Chr5	38400000	38700000	0	69	16	2	0	0	0	0
Chr5	38700000	39000000	1	0	567	1	2	0	0	0
Chr5	39000000	39300000	0	0	409	0	2	0	0	0
Chr5	39300000	39600000	1	730	13	1	1	0	0	0
Chr5	39600000	39900000	0	0	0	1	2	0	0	0
Chr5	39900000	40200000	0	0	260	1	2	0	0	0
Chr5	40200000	40500000	1	0	290	0	0	0	0	0
Chr5	40500000	40800000	1	1125	77	0	1	0	0	0
Chr5	40800000	41100000	1	2418	0	0	0	0	0	0
Chr5	41100000	41400000	1	2406	0	0	0	0	0	0
Chr5	41400000	41700000	1	72	0	1	0	0	0	0
Chr5	41700000	42000000	2	128	168	0	1	0	0	0
Chr5	42000000	42300000	0	8	0	0	0	0	0	0
Chr5	42300000	42600000	0	3	25	0	1	10	1	0
Chr5	42600000	42900000	0	0	0	0	2	0	0	0
Chr5	42900000	43200000	0	26	5	2	3	0	0	0
Chr5	43200000	43500000	0	0	1	1	0	9	0	0
Chr5	43500000	43800000	0	0	0	2	3	0	0	0
Chr5	43800000	44100000	0	99	0	1	0	0	0	0
Chr5	44100000	44400000	0	15	51	0	0	0	0	0
Chr5	44400000	44700000	0	0	0	4	1	0	0	0
Chr5	44700000	45000000	0	3	49	0	0	0	0	0
Chr5	45000000	45300000	1	668	4	0	0	0	0	0
Chr5	45300000	45600000	0	93	75	0	0	10	0	0
Chr5	45600000	45900000	0	0	44	0	2	0	0	0
Chr5	45900000	46200000	1	1244	0	0	1	0	0	0
Chr5	46200000	46500000	1	2010	1	0	0	0	0	0
Chr5	46500000	46800000	1	0	638	0	0	0	0	0
Chr5	46800000	47100000	0	0	0	0	0	0	0	0
Chr5	47100000	47400000	0	18	197	1	1	0	0	0
Chr5	47400000	47700000	0	20	0	0	1	0	0	0
Chr5	47700000	48000000	0	0	0	0	0	0	0	0
Chr5	48000000	48300000	1	2191	0	0	0	0	0	0
Chr5	48300000	48600000	2	2425	0	0	0	0	0	0
Chr5	48600000	48900000	2	2376	0	0	0	0	0	0
Chr5	48900000	49200000	1	313	0	0	1	0	0	0
Chr5	49200000	49500000	0	26	0	1	1	0	0	0
Chr5	49500000	49800000	1	0	463	0	2	0	0	0
Chr5	49800000	50100000	1	0	200	0	1	0	0	0
Chr5	50100000	50400000	0	52	0	1	0	0	0	0
Chr5	50400000	50700000	0	69	0	1	0	12	0	0
Chr5	50700000	51000000	0	3	0	0	0	0	0	0
Chr5	51000000	51300000	0	0	159	0	0	0	24	0
Chr5	51300000	51600000	0	5	0	1	2	10	0	0
Chr5	51600000	51900000	0	0	1	1	0	10	0	0
Chr5	51900000	52200000	1	486	0	0	0	0	0	0
Chr5	52200000	52500000	0	0	0	2	0	0	0	0
Chr5	52500000	52800000	0	0	0	0	0	0	0	0
Chr5	52800000	53100000	0	118	22	0	1	0	0	0
Chr5	53100000	53400000	0	0	3	0	1	0	0	0
Chr5	53400000	53700000	0	28	15	1	0	0	0	0
Chr5	53700000	54000000	0	0	0	1	0	0	0	0
Chr5	54000000	54300000	1	1532	0	1	1	0	0	0
Chr5	54300000	54600000	1	752	66	0	1	0	0	0
Chr5	54600000	54900000	0	0	108	0	1	11	0	0
Chr5	54900000	55200000	1	28	0	0	0	0	0	0
Chr5	55200000	55500000	0	0	0	0	0	0	0	0
Chr5	55500000	55800000	0	0	0	1	0	0	0	0
Chr5	55800000	56100000	0	4	0	0	3	0	0	0
Chr5	56100000	56400000	1	64	0	1	1	0	0	0
Chr5	56400000	56700000	0	0	0	0	0	0	0	0
Chr5	56700000	57000000	0	0	0	0	1	7	0	0
Chr5	57000000	57300000	1	0	383	0	0	0	0	0
Chr5	57300000	57600000	0	0	0	1	0	0	0	0
Chr5	57600000	57900000	0	0	0	0	0	0	0	0
Chr5	57900000	58200000	0	0	0	3	0	0	0	0
Chr5	58200000	58500000	0	0	1	0	1	0	0	0
Chr5	58500000	58800000	0	1	47	0	2	0	0	0
Chr5	58800000	59100000	1	429	0	0	0	0	0	0
Chr5	59100000	59400000	1	2352	0	0	0	0	0	0
Chr5	59400000	59700000	1	72	0	0	0	0	0	0
Chr5	59700000	60000000	0	0	19	0	1	0	0	0
Chr5	60000000	60300000	1	0	0	0	0	21	0	0
Chr5	60300000	60600000	1	0	0	0	0	35	0	0
Chr5	60600000	60900000	0	80	4	1	3	0	0	0
Chr5	60900000	61200000	0	0	12	3	0	15	0	0
Chr5	61200000	61500000	1	716	0	0	0	0	0	0
Chr5	61500000	61800000	0	12	4	1	0	0	0	0
Chr5	61800000	62100000	0	27	0	0	0	0	0	0
Chr5	62100000	62400000	0	3	0	0	1	0	0	0
Chr5	62400000	62700000	0	2	2	0	1	0	0	0
Chr5	62700000	63000000	0	19	2	0	0	2	0	0
Chr5	63000000	63300000	0	0	4	1	0	0	0	0
Chr5	63300000	63600000	1	271	0	0	5	0	0	0
Chr5	63600000	63900000	0	0	0	0	1	0	0	0
Chr5	63900000	64200000	0	0	0	0	1	0	0	0
Chr5	64200000	64500000	0	0	137	0	2	0	0	0
Chr5	64500000	64800000	0	54	15	1	2	12	0	0
Chr5	64800000	65100000	0	0	3	1	3	11	0	0
Chr5	65100000	65400000	0	0	2	1	1	0	0	0
Chr5	65400000	65700000	1	735	91	0	2	0	0	0
Chr5	65700000	66000000	1	1235	0	2	0	0	0	0
Chr5	66000000	66300000	0	0	56	1	1	0	0	0
Chr5	66300000	66600000	0	0	0	0	1	0	0	0
Chr5	66600000	66900000	0	0	44	1	1	0	0	0
Chr5	66900000	67200000	0	221	0	0	1	12	0	0
Chr5	67200000	67500000	0	0	45	2	0	0	0	0
Chr5	67500000	67800000	0	0	0	4	0	5	0	0
Chr5	67800000	68100000	0	0	147	1	1	0	0	0
Chr5	68100000	68400000	0	0	0	0	0	0	0	0
Chr5	68400000	68700000	0	39	8	1	1	0	0	0
Chr5	68700000	69000000	1	94	0	0	1	0	0	0
Chr5	69000000	69300000	1	0	0	0	10	0	0	0
Chr5	69300000	69600000	0	0	0	0	0	3	0	0
Chr5	69600000	69900000	0	0	104	1	1	0	0	0
Chr5	69900000	70200000	0	21	0	0	0	9	0	0
Chr5	70200000	70500000	0	0	1	0	1	0	1	0
Chr5	70500000	70800000	0	0	0	0	0	0	0	0
Chr5	70800000	71100000	1	0	202	0	0	0	0	0
Chr5	71100000	71400000	1	0	323	0	1	0	0	0
Chr5	71400000	71700000	0	0	27	1	1	0	0	0
Chr5	71700000	72000000	1	687	0	0	0	0	0	0
Chr5	72000000	72300000	1	1414	52	3	3	11	0	0
Chr5	72300000	72600000	0	0	0	0	2	0	0	0
Chr5	72600000	72900000	0	26	0	203	1	0	0	0
Chr5	72900000	73200000	0	0	33	2	2	0	0	0
Chr5	73200000	73500000	1	1546	0	0	0	0	0	0
Chr5	73500000	73800000	1	0	0	1487	0	0	0	0
Chr5	73800000	74100000	0	0	0	1650	0	0	0	0
Chr5	74100000	74400000	0	0	0	1597	0	0	0	0
Chr5	74400000	74700000	1	0	0	240	0	4	0	0
Chr5	74700000	75000000	0	10	0	1	0	0	0	0
Chr5	75000000	75300000	1	595	0	0	0	15	0	0
Chr5	75300000	75600000	0	5	0	0	5953	0	0	0
Chr5	75600000	75900000	1	895	0	512	504	0	0	0
Chr5	75900000	76200000	0	0	0	1648	0	0	0	0
Chr5	76200000	76500000	0	0	0	1162	0	0	0	0
Chr5	76500000	76800000	0	0	0	1650	0	0	0	0
Chr5	76800000	77100000	0	0	0	1640	0	0	0	0
Chr5	77100000	77400000	0	0	0	1650	0	0	0	0
Chr5	77400000	77700000	0	0	0	1641	0	0	0	0
Chr5	77700000	78000000	0	0	0	1651	0	0	0	0
Chr5	78000000	78300000	0	0	0	1053	0	0	0	0
Chr5	78300000	78402048	1	518	0	0	0	0	0	0
Chr6	0	300000	1	0	0	0	0	0	0	0
Chr6	300000	600000	1	844	0	1	0	26	0	0
Chr6	600000	900000	1	1305	0	1	0	0	0	0
Chr6	900000	1200000	0	145	90	1	0	0	0	0
Chr6	1200000	1500000	0	0	186	0	1	0	0	0
Chr6	1500000	1800000	1	364	141	0	1	0	0	0
Chr6	1800000	2100000	1	2420	0	0	0	0	0	0
Chr6	2100000	2400000	1	653	0	0	1	9	0	0
Chr6	2400000	2700000	0	0	0	29	8456	0	0	0
Chr6	2700000	3000000	1	1809	0	0	1706	0	0	0
Chr6	3000000	3300000	1	804	0	0	2	0	0	0
Chr6	3300000	3600000	1	570	0	74	0	0	0	0
Chr6	3600000	3900000	1	1422	0	0	0	12	0	0
Chr6	3900000	4200000	0	0	312	19	1	0	0	0
Chr6	4200000	4500000	0	0	58	0	2	0	0	0
Chr6	4500000	4800000	0	0	0	0	1	0	0	0
Chr6	4800000	5100000	0	0	0	0	0	10	0	0
Chr6	5100000	5400000	0	0	0	0	2	0	0	0
Chr6	5400000	5700000	1	665	0	0	0	0	0	0
Chr6	5700000	6000000	0	33	0	0	3	0	0	0
Chr6	6000000	6300000	0	0	4	0	2	0	0	0
Chr6	6300000	6600000	1	167	0	0	1	0	0	0
Chr6	6600000	6900000	0	0	48	0	2	9	0	0
Chr6	6900000	7200000	0	0	0	3	3	26	0	0
Chr6	7200000	7500000	0	0	0	0	1	0	0	0
Chr6	7500000	7800000	0	0	0	0	1	18	0	0
Chr6	7800000	8100000	0	0	0	0	0	0	0	0
Chr6	8100000	8400000	0	0	0	2	0	16	0	0
Chr6	8400000	8700000	0	0	0	0	1	0	0	0
Chr6	8700000	9000000	0	0	0	0	0	0	0	0
Chr6	9000000	9300000	0	24	0	0	1	31	0	0
Chr6	9300000	9600000	0	27	0	0	1	51	0	0
Chr6	9600000	9900000	0	128	0	2	2	0	0	0
Chr6	9900000	10200000	0	0	0	1	2	0	0	0
Chr6	10200000	10500000	0	0	0	0	4	0	0	0
Chr6	10500000	10800000	0	0	0	0	0	0	0	0
Chr6	10800000	11100000	0	0	0	1	0	16	0	0
Chr6	11100000	11400000	0	0	8	1	0	0	0	0
Chr6	11400000	11700000	0	6	0	0	0	0	0	0
Chr6	11700000	12000000	0	0	5	2	1	57	0	0
Chr6	12000000	12300000	0	0	0	0	0	13	0	0
Chr6	12300000	12600000	0	0	0	1	1	0	0	0
Chr6	12600000	12900000	0	25	0	1	1	0	0	0
Chr6	12900000	13200000	1	233	0	0	0	0	0	0
Chr6	13200000	13500000	1	220	1	0	1	11	0	0
Chr6	13500000	13800000	0	455	0	0	0	0	0	0
Chr6	13800000	14100000	0	0	0	0	0	0	0	0
Chr6	14100000	14400000	0	0	0	2	0	11	0	0
Chr6	14400000	14700000	0	0	0	1	2	0	0	0
Chr6	14700000	15000000	0	0	0	0	0	0	0	0
Chr6	15000000	15300000	0	1	3	1	1	0	0	0
Chr6	15300000	15600000	0	0	0	0	1	0	0	0
Chr6	15600000	15900000	1	159	0	0	0	6	0	0
Chr6	15900000	16200000	0	0	5	0	0	8	0	0
Chr6	16200000	16500000	0	980	0	0	1	0	2	0
Chr6	16500000	16800000	1	222	4	0	0	0	0	0
Chr6	16800000	17100000	0	0	0	3	1	0	0	0
Chr6	17100000	17400000	0	38	6	1	1	0	0	0
Chr6	17400000	17700000	0	0	0	1	0	0	0	0
Chr6	17700000	18000000	0	0	0	0	0	12	0	0
Chr6	18000000	18300000	0	0	3	0	0	0	0	0
Chr6	18300000	18600000	0	60	6	0	1	4	0	0
Chr6	18600000	18900000	0	10	4	0	1	0	0	0
Chr6	18900000	19200000	0	121	0	0	0	0	0	0
Chr6	19200000	19500000	0	0	0	1	0	7	0	0
Chr6	19500000	19800000	1	2275	0	0	0	0	0	0
Chr6	19800000	20100000	3	2422	0	0	0	0	0	0
Chr6	20100000	20400000	2	2287	0	0	0	0	0	0
Chr6	20400000	20700000	1	1630	0	0	0	0	0	0
Chr6	20700000	21000000	0	0	0	0	2	0	0	0
Chr6	21000000	21300000	0	0	284	0	1	0	0	0
Chr6	21300000	21600000	0	0	0	0	1	0	0	0
Chr6	21600000	21900000	0	0	0	2	1	10	0	0
Chr6	21900000	22200000	0	0	7	0	0	0	0	0
Chr6	22200000	22500000	1	197	0	0	5	0	0	0
Chr6	22500000	22800000	0	0	0	1	1	0	0	0
Chr6	22800000	23100000	0	0	0	1	0	0	0	0
Chr6	23100000	23400000	0	23	0	0	2	6	0	0
Chr6	23400000	23700000	0	7	0	1	0	0	0	0
Chr6	23700000	24000000	0	19	2	1	2	0	0	0
Chr6	24000000	24300000	1	122	1	0	2	0	0	0
Chr6	24300000	24600000	1	108	0	1	0	0	0	0
Chr6	24600000	24900000	0	0	0	0	1	0	0	0
Chr6	24900000	25200000	0	0	0	0	3	0	0	0
Chr6	25200000	25500000	0	66	0	3	2	0	0	0
Chr6	25500000	25800000	0	0	1	0	0	0	0	0
Chr6	25800000	26100000	0	29	0	1	3	0	0	0
Chr6	26100000	26400000	1	1631	0	0	8	0	0	0
Chr6	26400000	26700000	1	2331	0	0	0	0	0	0
Chr6	26700000	27000000	1	15	0	0	0	13	0	0
Chr6	27000000	27300000	0	0	0	1	0	0	0	0
Chr6	27300000	27600000	0	0	3	0	0	0	0	0
Chr6	27600000	27900000	1	1379	0	0	0	13	0	0
Chr6	27900000	28200000	1	887	3	0	1	0	0	0
Chr6	28200000	28500000	0	0	61	0	0	0	0	0
Chr6	28500000	28800000	0	0	85	0	0	0	0	0
Chr6	28800000	29100000	0	29	0	1	0	0	0	0
Chr6	29100000	29400000	0	4	0	0	0	18	0	0
Chr6	29400000	29700000	1	194	0	0	1	0	0	0
Chr6	29700000	30000000	1	183	0	0	1	0	0	0
Chr6	30000000	30300000	0	0	0	1	2	0	0	0
Chr6	30300000	30600000	0	8	0	0	4	0	0	0
Chr6	30600000	30900000	0	0	0	0	2	13	0	0
Chr6	30900000	31200000	0	0	0	1	0	0	0	0
Chr6	31200000	31500000	0	0	3	0	0	0	0	0
Chr6	31500000	31800000	0	0	0	1	0	7	0	0
Chr6	31800000	32100000	0	51	0	1	3	0	0	0
Chr6	32100000	32400000	0	0	0	0	0	10	0	0
Chr6	32400000	32700000	0	0	0	0	1	0	0	0
Chr6	32700000	33000000	0	0	0	0	1	0	0	0
Chr6	33000000	33300000	0	143	0	1	3	0	0	0
Chr6	33300000	33600000	0	4	62	0	1	29	0	0
Chr6	33600000	33900000	1	1316	0	1	1	0	0	0
Chr6	33900000	34200000	1	155	0	0	0	0	0	0
Chr6	34200000	34500000	0	137	2	1	1	0	0	0
Chr6	34500000	34800000	0	0	0	0	1	0	0	0
Chr6	34800000	35100000	1	144	1	0	1	6	0	0
Chr6	35100000	35400000	1	1123	0	0	0	0	0	0
Chr6	35400000	35700000	1	0	0	2	0	0	0	0
Chr6	35700000	36000000	1	0	0	1	2	0	0	0
Chr6	36000000	36300000	0	53	0	2	1	0	0	0
Chr6	36300000	36600000	1	1740	3	0	1	0	0	0
Chr6	36600000	36900000	1	253	0	0	0	0	0	0
Chr6	36900000	37200000	0	0	0	0	3	0	0	0
Chr6	37200000	37500000	0	124	0	1	3	0	0	0
Chr6	37500000	37800000	0	0	0	0	0	0	0	0
Chr6	37800000	38100000	1	1249	0	0	3	0	0	0
Chr6	38100000	38400000	1	1092	0	0	1	0	0	0
Chr6	38400000	38700000	0	1	3	0	0	12	19	0
Chr6	38700000	39000000	0	0	4	0	0	8	0	0
Chr6	39000000	39300000	0	1	1	0	0	17	0	0
Chr6	39300000	39600000	0	57	0	0	1	0	0	0
Chr6	39600000	39900000	0	120	0	1	0	0	0	0
Chr6	39900000	40200000	0	7	50	0	2	0	0	0
Chr6	40200000	40500000	0	0	0	0	0	0	0	0
Chr6	40500000	40800000	1	1233	1	0	1	0	0	0
Chr6	40800000	41100000	1	13	5	3	2	0	1	0
Chr6	41100000	41400000	0	0	0	1	0	10	0	0
Chr6	41400000	41700000	0	0	1047	0	0	0	0	0
Chr6	41700000	42000000	0	0	1693	0	0	0	0	0
Chr6	42000000	42300000	0	0	821	0	0	0	0	0
Chr6	42300000	42600000	0	21	0	0	2	17	0	0
Chr6	42600000	42900000	1	1622	0	0	0	0	0	0
Chr6	42900000	43200000	0	0	1	0	2	0	0	0
Chr6	43200000	43500000	0	19	50	2	0	11	0	0
Chr6	43500000	43800000	0	0	0	0	1	0	0	0
Chr6	43800000	44100000	0	23	0	1	2	10	0	0
Chr6	44100000	44400000	1	204	55	1	0	0	0	0
Chr6	44400000	44700000	1	1215	0	0	0	0	0	0
Chr6	44700000	45000000	1	2117	0	0	0	0	0	0
Chr6	45000000	45300000	0	26	5	2	3	0	0	0
Chr6	45300000	45600000	1	1530	0	0	0	0	0	0
Chr6	45600000	45900000	1	119	0	1	1	21	0	0
Chr6	45900000	46200000	0	0	0	0	0	0	878	0
Chr6	46200000	46500000	0	0	0	0	0	0	1828	0
Chr6	46500000	46800000	0	0	0	0	0	0	132	0
Chr6	46800000	47100000	1	0	0	0	0	7	0	0
Chr6	47100000	47400000	1	2112	0	0	0	0	0	0
Chr6	47400000	47700000	1	391	0	0	2	0	0	0
Chr6	47700000	48000000	0	0	0	0	2	20	0	0
Chr6	48000000	48300000	0	159	0	1	0	0	0	0
Chr6	48300000	48600000	1	0	220	0	0	0	0	0
Chr6	48600000	48900000	1	1674	3	0	0	0	0	0
Chr6	48900000	49200000	1	150	71	0	0	0	0	0
Chr6	49200000	49500000	0	0	75	2	0	2	0	0
Chr6	49500000	49800000	1	0	0	0	0	0	0	0
Chr6	49800000	50100000	1	0	0	0	0	0	0	0
Chr6	50100000	50400000	1	17	0	0	0	0	0	0
Chr6	50400000	50700000	0	0	4	1	3	0	0	0
Chr6	50700000	51000000	0	0	26	0	2	0	0	0
Chr6	51000000	51300000	0	3	0	0	3	0	0	0
Chr6	51300000	51600000	0	515	8	2	0	0	0	0
Chr6	51600000	51900000	0	1156	1	0	0	0	0	0
Chr6	51900000	52200000	0	0	0	0	1	0	0	0
Chr6	52200000	52500000	1	913	0	1	1	0	0	0
Chr6	52500000	52800000	1	431	0	2	1	29	0	0
Chr6	52800000	53100000	1	695	26	1	1	0	0	0
Chr6	53100000	53400000	2	434	0	111	2284	0	0	0
Chr6	53400000	53700000	0	1	0	0	1	0	0	0
Chr6	53700000	54000000	1	823	0	125	1962	0	0	0
Chr6	54000000	54300000	1	391	0	3	1	0	0	0
Chr6	54300000	54600000	1	307	0	135	2266	0	0	0
Chr6	54600000	54900000	1	1005	0	0	0	0	0	0
Chr6	54900000	55200000	0	0	0	133	1593	0	0	0
Chr6	55200000	55500000	1	879	0	0	1	0	0	0
Chr6	55500000	55800000	0	0	0	61	1653	0	0	0
Chr6	55800000	56100000	1	913	12	0	0	0	7	0
Chr6	56100000	56400000	0	0	25	0	203	0	0	0
Chr6	56400000	56700000	1	753	0	0	1	0	0	0
Chr6	56700000	57000000	1	0	0	87	331	0	0	0
Chr6	57000000	57300000	0	3	0	179	0	0	0	0
Chr6	57300000	57600000	1	1086	0	0	1	0	0	0
Chr6	57600000	57900000	2	1406	0	0	0	0	0	0
Chr6	57900000	58200000	0	0	0	1	0	0	0	0
Chr6	58200000	58500000	0	14	0	1	1	0	0	0
Chr6	58500000	58800000	1	0	0	0	0	0	0	0
Chr6	58800000	59100000	1	13	0	0	2	0	139	0
Chr6	59100000	59400000	0	0	0	0	2	13	0	0
Chr6	59400000	59700000	0	0	1	1	0	0	0	0
Chr6	59700000	60000000	1	429	0	0	0	0	0	0
Chr6	60000000	60300000	0	0	24	3	1	0	0	0
Chr6	60300000	60600000	0	0	1	0	2	27	0	0
Chr6	60600000	60900000	1	0	488	0	0	0	0	0
Chr6	60900000	61200000	0	0	1	0	0	59	0	0
Chr6	61200000	61500000	0	0	0	0	0	1	0	0
Chr6	61500000	61800000	1	1080	0	1	0	14	0	0
Chr6	61800000	62100000	0	0	1	1	1	0	0	0
Chr6	62100000	62400000	0	0	0	0	1	0	0	23
Chr6	62400000	62585552	0	0	0	0	0	0	0	37

## Sheet: Fig. 2f
Figure 2f
	genes	ty1_copia	ty3_gypsy	other_tes	satellite-free_centromere	lusy1_functional	lusy1_nonfunctional	lusy2_functional	lusy2_nonfunctional	H3K4	H3K9	CENH3	CpG	CHG	CHH	gc_content
genes		0.137157726634347	-0.0543855921902008	0.341680383961089	-0.0780558039818469	-0.380163128107684	0.0514324878134093	-0.184097732958	0.0752109589176469	0.762187391351756	-0.459418152871057	-0.495539924202247	-0.561188211206942	-0.411297248724116	0.227784002483076	0.442567182247125
ty1_copia	0.137157726634347		0.0926519909560266	0.186200864388823	0.0470943451823645	-0.25378642890371	0.0292739675736873	-0.0970766832707954	0.0516389207216544	0.0168006896675515	-0.413095400783556	-0.415537019685948	0.0704897938976733	0.22836798899568	0.297439152878106	0.496181109220517
ty3_gypsy	-0.0543855921902008	0.0926519909560266		0.0111591510509159	0.0854027464593072	-0.00983239451097976	-0.0266891246518149	-0.0560455596746921	-0.0223776048921394	-0.166174200376126	-0.0666100787579432	-0.0795144829763176	0.172712137445013	0.200589192842538	0.153031306316038	0.178004431024986
other_tes	0.341680383961089	0.186200864388823	0.0111591510509159		-0.0425765697283441	-0.249887167749452	-0.0147222863434535	-0.115040123908133	0.0455598881859646	0.251358414761654	-0.303930301566511	-0.313874924815573	-0.174178296896196	0.0295852618475118	0.153038747467529	0.34006924343622
satellite-free_centromere	-0.0780558039818469	0.0470943451823645	0.0854027464593072	-0.0425765697283441		-0.0497770062612536	-0.0190004379273949	-0.0254138346679546	-0.0313841090957438	-0.0842648091922258	0.117683631748694	0.0955943326476288	0.0708827038299368	0.114501826858076	0.121748492275838	-0.0476541184575487
lusy1_functional	-0.380163128107684	-0.25378642890371	-0.00983239451097976	-0.249887167749452	-0.0497770062612536		-0.124262820883415	-0.0594240543683078	-0.164151205135548	-0.419271593241227	0.42986468886567	0.494487879518922	0.334478923990521	-0.0824864414185417	-0.252945850519529	-0.377959305385848
lusy1_nonfunctional	0.0514324878134093	0.0292739675736873	-0.0266891246518149	-0.0147222863434535	-0.0190004379273949	-0.124262820883415		-0.0619701980331134	-0.0344436495320486	0.0299708424690241	-0.0900287007287493	-0.0584767700293213	-0.0501858185963225	-0.0651739385037095	0.0872504614341487	0.0479719195943183
lusy2_functional	-0.184097732958	-0.0970766832707954	-0.0560455596746921	-0.115040123908133	-0.0254138346679546	-0.0594240543683078	-0.0619701980331134		-0.0833444288708582	-0.0898451866112847	0.286622426869581	0.268825963906388	0.120893131957995	0.082144883510305	-0.222086119690414	-0.264665738586053
lusy2_nonfunctional	0.0752109589176469	0.0516389207216544	-0.0223776048921394	0.0455598881859646	-0.0313841090957438	-0.164151205135548	-0.0344436495320486	-0.0833444288708582		0.089559173118597	0.0765624093781807	0.0475829218458148	-0.0580530799056044	0.0217624797753071	0.0189778598161366	-0.0608638089143306
H3K4	0.762187391351756	0.0168006896675515	-0.166174200376126	0.251358414761654	-0.0842648091922258	-0.419271593241227	0.0299708424690241	-0.0898451866112847	0.089559173118597		-0.232209359533047	-0.296536457637694	-0.725867796416381	-0.47535830484466	0.163524452037713	0.190763428008126
H3K9	-0.459418152871057	-0.413095400783556	-0.0666100787579432	-0.303930301566511	0.117683631748694	0.42986468886567	-0.0900287007287493	0.286622426869581	0.0765624093781807	-0.232209359533047		0.962620659394796	0.168036052302619	-0.0318177562146117	-0.364241920453733	-0.885965439715333
CENH3	-0.495539924202247	-0.415537019685948	-0.0795144829763176	-0.313874924815573	0.0955943326476288	0.494487879518922	-0.0584767700293213	0.268825963906388	0.0475829218458148	-0.296536457637694	0.962620659394796		0.19198368531364	-0.0541820880522093	-0.398843705433772	-0.895854130453946
CpG	-0.561188211206942	0.0704897938976733	0.172712137445013	-0.174178296896196	0.0708827038299368	0.334478923990521	-0.0501858185963225	0.120893131957995	-0.0580530799056044	-0.725867796416381	0.168036052302619	0.19198368531364		0.555044454056851	-0.0953061435569437	-0.076070349937423
CHG	-0.411297248724116	0.22836798899568	0.200589192842538	0.0295852618475118	0.114501826858076	-0.0824864414185417	-0.0651739385037096	0.082144883510305	0.0217624797753071	-0.47535830484466	-0.0318177562146117	-0.0541820880522093	0.555044454056851		0.204403686150339	0.121083662829754
CHH	0.227784002483076	0.297439152878106	0.153031306316038	0.153038747467529	0.121748492275838	-0.252945850519529	0.0872504614341487	-0.222086119690414	0.0189778598161366	0.163524452037713	-0.364241920453733	-0.398843705433772	-0.0953061435569437	0.204403686150339		0.394000795787941
gc_content	0.442567182247125	0.496181109220517	0.178004431024986	0.34006924343622	-0.0476541184575487	-0.377959305385847	0.0479719195943183	-0.264665738586053	-0.0608638089143306	0.190763428008126	-0.885965439715333	-0.895854130453946	-0.076070349937423	0.121083662829754	0.394000795787941

## Sheet: Fig. 3c
Figure 3c
group	array_length (Mb)
lusy1_functional_arrays	0.295591
lusy1_functional_arrays	0.215728
lusy1_functional_arrays	0.170883
lusy1_functional_arrays	0.125478
lusy1_functional_arrays	0.403712
lusy1_functional_arrays	0.229468
lusy1_functional_arrays	0.319072
lusy1_functional_arrays	0.106635
lusy1_functional_arrays	0.120908
lusy1_functional_arrays	0.001806
lusy1_functional_arrays	0.225757
lusy1_functional_arrays	0.012687
lusy1_functional_arrays	0.004708
lusy1_functional_arrays	0.093885
lusy1_functional_arrays	0.073415
lusy1_functional_arrays	0.034703
lusy1_functional_arrays	2.266227
lusy1_functional_arrays	0.050233
lusy1_functional_arrays	0.100338
lusy1_functional_arrays	0.747861
lusy1_functional_arrays	0.013785
lusy1_functional_arrays	0.082266
lusy1_functional_arrays	0.42025
lusy1_functional_arrays	0.923942
lusy1_functional_arrays	0.067782
lusy1_functional_arrays	0.32638
lusy1_functional_arrays	0.009834
lusy1_functional_arrays	0.361755
lusy1_functional_arrays	0.104503
lusy1_functional_arrays	0.044218
lusy1_functional_arrays	0.252489
lusy1_functional_arrays	0.269017
lusy1_functional_arrays	0.189848
lusy1_functional_arrays	0.077301
lusy1_functional_arrays	0.102731
lusy1_functional_arrays	0.064261
lusy1_functional_arrays	0.468127
lusy1_functional_arrays	0.148861
lusy1_functional_arrays	0.152135
lusy1_functional_arrays	0.301619
lusy1_functional_arrays	0.011283
lusy1_functional_arrays	0.414365
lusy1_functional_arrays	0.306887
lusy1_functional_arrays	0.484051
lusy1_functional_arrays	0.027847
lusy1_functional_arrays	0.081024
lusy1_functional_arrays	0.030469
lusy1_functional_arrays	0.016373
lusy1_functional_arrays	0.776291
lusy1_functional_arrays	0.076104
lusy1_functional_arrays	0.044133
lusy1_functional_arrays	0.006969
lusy1_functional_arrays	0.475666
lusy1_functional_arrays	0.028102
lusy1_functional_arrays	0.022185
lusy1_functional_arrays	0.425196
lusy1_functional_arrays	0.567201
lusy1_functional_arrays	0.254972
lusy1_functional_arrays	0.056726
lusy1_functional_arrays	0.198403
lusy1_functional_arrays	0.44725
lusy1_functional_arrays	0.115006
lusy1_functional_arrays	0.221855
lusy1_functional_arrays	0.076897
lusy1_functional_arrays	0.27278
lusy1_functional_arrays	0.340067
lusy1_functional_arrays	0.323469
lusy1_functional_arrays	0.061148
lusy1_functional_arrays	0.403266
lusy1_functional_arrays	0.059227
lusy1_functional_arrays	0.176208
lusy1_functional_arrays	0.156414
lusy1_functional_arrays	0.132837
lusy1_functional_arrays	0.190184
lusy1_functional_arrays	0.225715
lusy1_functional_arrays	0.187847
lusy1_functional_arrays	0.129475
lusy1_functional_arrays	0.19818
lusy1_functional_arrays	0.008456
lusy1_functional_arrays	0.159768
lusy1_functional_arrays	0.448407
lusy1_functional_arrays	0.184292
lusy1_functional_arrays	0.215913
lusy1_functional_arrays	0.211295
lusy1_functional_arrays	0.302952
lusy1_functional_arrays	0.193774
lusy1_functional_arrays	0.202285
lusy1_functional_arrays	0.05042
lusy1_functional_arrays	0.561072
lusy1_functional_arrays	0.189285
lusy1_functional_arrays	0.04546
lusy1_functional_arrays	0.467236
lusy1_functional_arrays	1.713701
lusy1_functional_arrays	1.713701
lusy1_functional_arrays	0.093843
lusy1_functional_arrays	2.493885
lusy1_functional_arrays	2.493885
lusy1_functional_arrays	2.493885
lusy1_functional_arrays	0.046002
lusy1_functional_arrays	0.328386
lusy1_functional_arrays	0.140524
lusy1_functional_arrays	0.284798
lusy1_functional_arrays	0.08924
lusy1_functional_arrays	0.031172
lusy1_functional_arrays	0.020547
lusy1_functional_arrays	1.107298
lusy1_functional_arrays	1.107298
lusy1_functional_arrays	0.008735
lusy1_functional_arrays	0.050066
lusy1_functional_arrays	0.024634
lusy1_functional_arrays	0.070852
lusy1_functional_arrays	0.014819
lusy1_functional_arrays	0.094376
lusy1_functional_arrays	0.027142
lusy1_functional_arrays	1.206825
lusy1_functional_arrays	0.378956
lusy1_functional_arrays	0.042242
lusy1_functional_arrays	0.135324
lusy1_functional_arrays	0.001539
lusy1_functional_arrays	0.031856
lusy1_functional_arrays	0.046601
lusy1_functional_arrays	0.295868
lusy1_functional_arrays	0.21564
lusy1_functional_arrays	0.499297
lusy1_functional_arrays	0.287751
lusy1_functional_arrays	0.267338
lusy1_functional_arrays	0.267338
lusy1_functional_arrays	0.286436
lusy1_functional_arrays	0.434254
lusy1_functional_arrays	0.32399
lusy1_functional_arrays	0.250091
lusy1_functional_arrays	0.102397
lusy1_functional_arrays	0.057714
lusy1_functional_arrays	0.02468
lusy1_functional_arrays	0.150368
lusy1_functional_arrays	1.092328
lusy1_functional_arrays	1.092328
lusy1_functional_arrays	0.029171
lusy1_functional_arrays	0.032573
lusy1_functional_arrays	0.502962
lusy1_functional_arrays	0.284705
lusy1_functional_arrays	0.050772
lusy1_functional_arrays	0.028585
lusy1_functional_arrays	0.193798
lusy1_functional_arrays	0.003472
lusy1_functional_arrays	0.153725
lusy1_functional_arrays	0.238466
lusy1_functional_arrays	0.289715
lusy1_functional_arrays	0.160918
lusy1_functional_arrays	0.20381
lusy1_functional_arrays	0.102268
lusy1_functional_arrays	0.379921
lusy1_functional_arrays	0.213233
lusy1_functional_arrays	0.323265
lusy1_functional_arrays	0.226007
lusy1_functional_arrays	0.164671
lusy1_functional_arrays	0.140226
lusy1_functional_arrays	0.1504
lusy1_functional_arrays	0.162469
lusy1_functional_arrays	0.109105
lusy1_functional_arrays	0.113346
lusy1_functional_arrays	0.095208
lusy1_functional_arrays	0.000125
lusy1_functional_arrays	0.314746
lusy1_functional_arrays	0.055689
lusy1_functional_arrays	0.156681
lusy1_functional_arrays	0.109818
lusy1_functional_arrays	0.220901
lusy1_functional_arrays	0.230437
lusy1_functional_arrays	0.084488
lusy1_functional_arrays	0.18834
lusy1_functional_arrays	0.118603
lusy1_functional_arrays	0.241318
lusy1_functional_arrays	0.27983
lusy1_functional_arrays	0.267243
lusy1_functional_arrays	0.032179
lusy1_functional_arrays	0.094739
lusy1_functional_arrays	0.997966
lusy1_functional_arrays	0.997966
lusy1_functional_arrays	0.001005
lusy1_functional_arrays	0.023432
lusy1_functional_arrays	0.174801
lusy1_functional_arrays	0.05566
lusy1_functional_arrays	0.714488
lusy1_functional_arrays	0.505175
lusy1_functional_arrays	0.505175
lusy1_functional_arrays	0.077421
lusy1_functional_arrays	0.157041
lusy1_functional_arrays	0.063087
lusy1_functional_arrays	0.018788
lusy1_functional_arrays	0.299631
lusy1_functional_arrays	0.007244
lusy1_functional_arrays	0.16715
lusy1_functional_arrays	0.268264
lusy1_functional_arrays	0.058518
lusy1_functional_arrays	0.087765
lusy1_functional_arrays	0.073772
lusy1_functional_arrays	0.17904
lusy1_functional_arrays	0.223864
lusy1_functional_arrays	0.121459
lusy1_functional_arrays	0.346135
lusy1_functional_arrays	0.289315
lusy1_functional_arrays	0.4167
lusy1_functional_arrays	0.184069
lusy1_functional_arrays	0.192323
lusy1_functional_arrays	0.133337
lusy1_functional_arrays	0.41021
lusy1_functional_arrays	0.117804
lusy1_functional_arrays	0.174553
lusy1_functional_arrays	0.275089
lusy1_functional_arrays	0.038435
lusy1_functional_arrays	0.080959
lusy1_functional_arrays	0.107581
lusy1_functional_arrays	0.092479
lusy1_functional_arrays	2.344305
lusy1_functional_arrays	0.040174
lusy1_functional_arrays	0.081358
lusy1_functional_arrays	0.046023
lusy1_functional_arrays	0.005455
lusy1_functional_arrays	0.311646
lusy1_functional_arrays	0.430158
lusy1_functional_arrays	0.352133
lusy1_functional_arrays	0.341587
lusy1_functional_arrays	0.21884
lusy1_functional_arrays	0.344835
lusy1_functional_arrays	0.541737
lusy1_functional_arrays	0.267688
lusy1_functional_arrays	0.024059
lusy1_functional_arrays	0.015453
lusy1_functional_arrays	0.196691
lusy1_functional_arrays	0.034056
lusy1_functional_arrays	0.229166
lusy1_functional_arrays	0.426759
lusy1_functional_arrays	0.070916
lusy1_functional_arrays	0.036011
lusy1_functional_arrays	0.100802
lusy1_functional_arrays	0.124461
lusy1_functional_arrays	0.683588
lusy1_functional_arrays	0.683588
lusy1_functional_arrays	0.012264
lusy1_functional_arrays	0.224581
lusy1_functional_arrays	0.210886
lusy1_functional_arrays	0.207659
lusy1_functional_arrays	0.250281
lusy1_functional_arrays	0.23209
lusy1_functional_arrays	0.09681
lusy1_functional_arrays	0.147681
lusy1_functional_fragments	0.295199
lusy1_functional_fragments	0.128473
lusy1_functional_fragments	0.168999
lusy1_functional_fragments	0.116199
lusy1_functional_fragments	0.141372
lusy1_functional_fragments	0.227036
lusy1_functional_fragments	0.312961
lusy1_functional_fragments	0.106413
lusy1_functional_fragments	0.096799
lusy1_functional_fragments	0.00123
lusy1_functional_fragments	0.218299
lusy1_functional_fragments	0.012687
lusy1_functional_fragments	0.004441
lusy1_functional_fragments	0.086439
lusy1_functional_fragments	0.032999
lusy1_functional_fragments	0.031599
lusy1_functional_fragments	1.816872
lusy1_functional_fragments	0.038199
lusy1_functional_fragments	0.095399
lusy1_functional_fragments	0.740199
lusy1_functional_fragments	0.004721
lusy1_functional_fragments	0.079799
lusy1_functional_fragments	0.333788
lusy1_functional_fragments	0.917391
lusy1_functional_fragments	0.061313
lusy1_functional_fragments	0.308999
lusy1_functional_fragments	0.007811
lusy1_functional_fragments	0.354199
lusy1_functional_fragments	0.086799
lusy1_functional_fragments	0.024999
lusy1_functional_fragments	0.242104
lusy1_functional_fragments	0.267199
lusy1_functional_fragments	0.067999
lusy1_functional_fragments	0.056152
lusy1_functional_fragments	0.10032
lusy1_functional_fragments	0.063799
lusy1_functional_fragments	0.460692
lusy1_functional_fragments	0.14866
lusy1_functional_fragments	0.15044
lusy1_functional_fragments	0.300769
lusy1_functional_fragments	0.011203
lusy1_functional_fragments	0.413799
lusy1_functional_fragments	0.306582
lusy1_functional_fragments	0.477826
lusy1_functional_fragments	0.027104
lusy1_functional_fragments	0.003354
lusy1_functional_fragments	0.028986
lusy1_functional_fragments	0.007007
lusy1_functional_fragments	0.749
lusy1_functional_fragments	0.069399
lusy1_functional_fragments	0.042082
lusy1_functional_fragments	0.003715
lusy1_functional_fragments	0.475517
lusy1_functional_fragments	0.021399
lusy1_functional_fragments	0.021539
lusy1_functional_fragments	0.422388
lusy1_functional_fragments	0.299066
lusy1_functional_fragments	0.220076
lusy1_functional_fragments	0.054999
lusy1_functional_fragments	0.19523
lusy1_functional_fragments	0.437399
lusy1_functional_fragments	0.114199
lusy1_functional_fragments	0.166799
lusy1_functional_fragments	0.074807
lusy1_functional_fragments	0.103697
lusy1_functional_fragments	0.062599
lusy1_functional_fragments	0.323399
lusy1_functional_fragments	0.045199
lusy1_functional_fragments	0.248599
lusy1_functional_fragments	0.025399
lusy1_functional_fragments	0.175324
lusy1_functional_fragments	0.069816
lusy1_functional_fragments	0.024608
lusy1_functional_fragments	0.070147
lusy1_functional_fragments	0.225715
lusy1_functional_fragments	0.164891
lusy1_functional_fragments	0.129258
lusy1_functional_fragments	0.003599
lusy1_functional_fragments	0.00757
lusy1_functional_fragments	0.15858
lusy1_functional_fragments	0.446799
lusy1_functional_fragments	0.181399
lusy1_functional_fragments	0.083201
lusy1_functional_fragments	0.188538
lusy1_functional_fragments	0.301599
lusy1_functional_fragments	0.193774
lusy1_functional_fragments	0.200491
lusy1_functional_fragments	0.047134
lusy1_functional_fragments	0.527009
lusy1_functional_fragments	0.187799
lusy1_functional_fragments	0.044399
lusy1_functional_fragments	0.005799
lusy1_functional_fragments	0.36014
lusy1_functional_fragments	0.80765
lusy1_functional_fragments	0.093843
lusy1_functional_fragments	0.024363
lusy1_functional_fragments	0.663399
lusy1_functional_fragments	1.268555
lusy1_functional_fragments	0.044975
lusy1_functional_fragments	0.316799
lusy1_functional_fragments	0.138599
lusy1_functional_fragments	0.275845
lusy1_functional_fragments	0.008199
lusy1_functional_fragments	0.029323
lusy1_functional_fragments	0.015199
lusy1_functional_fragments	0.090974
lusy1_functional_fragments	0.631911
lusy1_functional_fragments	0.006907
lusy1_functional_fragments	0.049793
lusy1_functional_fragments	0.023982
lusy1_functional_fragments	0.066621
lusy1_functional_fragments	0.008999
lusy1_functional_fragments	0.091999
lusy1_functional_fragments	0.014799
lusy1_functional_fragments	1.021453
lusy1_functional_fragments	0.378712
lusy1_functional_fragments	0.022144
lusy1_functional_fragments	0.126488
lusy1_functional_fragments	0.001539
lusy1_functional_fragments	0.031799
lusy1_functional_fragments	0.029999
lusy1_functional_fragments	0.272419
lusy1_functional_fragments	0.074849
lusy1_functional_fragments	0.159958
lusy1_functional_fragments	0.285599
lusy1_functional_fragments	0.042399
lusy1_functional_fragments	0.029399
lusy1_functional_fragments	0.269782
lusy1_functional_fragments	0.433998
lusy1_functional_fragments	0.321945
lusy1_functional_fragments	0.245995
lusy1_functional_fragments	0.088254
lusy1_functional_fragments	0.046622
lusy1_functional_fragments	0.016199
lusy1_functional_fragments	0.005599
lusy1_functional_fragments	0.123252
lusy1_functional_fragments	0.761161
lusy1_functional_fragments	0.02729
lusy1_functional_fragments	0.030199
lusy1_functional_fragments	0.501234
lusy1_functional_fragments	0.256199
lusy1_functional_fragments	0.045799
lusy1_functional_fragments	0.025599
lusy1_functional_fragments	0.154799
lusy1_functional_fragments	0.001438
lusy1_functional_fragments	0.153695
lusy1_functional_fragments	0.234199
lusy1_functional_fragments	0.279999
lusy1_functional_fragments	0.159599
lusy1_functional_fragments	0.201421
lusy1_functional_fragments	0.100999
lusy1_functional_fragments	0.37181
lusy1_functional_fragments	0.087199
lusy1_functional_fragments	0.310517
lusy1_functional_fragments	0.224399
lusy1_functional_fragments	0.164258
lusy1_functional_fragments	0.130062
lusy1_functional_fragments	0.145597
lusy1_functional_fragments	0.155774
lusy1_functional_fragments	0.109105
lusy1_functional_fragments	0.106664
lusy1_functional_fragments	0.094458
lusy1_functional_fragments	0.000125
lusy1_functional_fragments	0.310388
lusy1_functional_fragments	0.045999
lusy1_functional_fragments	0.134639
lusy1_functional_fragments	0.074509
lusy1_functional_fragments	0.220399
lusy1_functional_fragments	0.092199
lusy1_functional_fragments	0.079389
lusy1_functional_fragments	0.187419
lusy1_functional_fragments	0.108541
lusy1_functional_fragments	0.241318
lusy1_functional_fragments	0.269599
lusy1_functional_fragments	0.261648
lusy1_functional_fragments	0.030999
lusy1_functional_fragments	0.04445
lusy1_functional_fragments	0.056799
lusy1_functional_fragments	0.349799
lusy1_functional_fragments	0.001005
lusy1_functional_fragments	0.010333
lusy1_functional_fragments	0.150742
lusy1_functional_fragments	0.050165
lusy1_functional_fragments	0.714461
lusy1_functional_fragments	0.017399
lusy1_functional_fragments	0.115599
lusy1_functional_fragments	0.073862
lusy1_functional_fragments	0.155148
lusy1_functional_fragments	0.044039
lusy1_functional_fragments	0.009999
lusy1_functional_fragments	0.2804
lusy1_functional_fragments	0.003038
lusy1_functional_fragments	0.146539
lusy1_functional_fragments	0.264999
lusy1_functional_fragments	0.030128
lusy1_functional_fragments	0.083923
lusy1_functional_fragments	0.059799
lusy1_functional_fragments	0.17904
lusy1_functional_fragments	0.219283
lusy1_functional_fragments	0.116815
lusy1_functional_fragments	0.330653
lusy1_functional_fragments	0.289199
lusy1_functional_fragments	0.350749
lusy1_functional_fragments	0.184069
lusy1_functional_fragments	0.190599
lusy1_functional_fragments	0.130528
lusy1_functional_fragments	0.001539
lusy1_functional_fragments	0.117496
lusy1_functional_fragments	0.169022
lusy1_functional_fragments	0.268999
lusy1_functional_fragments	0.033544
lusy1_functional_fragments	0.064199
lusy1_functional_fragments	0.107431
lusy1_functional_fragments	0.076279
lusy1_functional_fragments	2.335364
lusy1_functional_fragments	0.02819
lusy1_functional_fragments	0.080199
lusy1_functional_fragments	0.033199
lusy1_functional_fragments	0.004276
lusy1_functional_fragments	0.306004
lusy1_functional_fragments	0.428799
lusy1_functional_fragments	0.351839
lusy1_functional_fragments	0.341587
lusy1_functional_fragments	0.213399
lusy1_functional_fragments	0.34435
lusy1_functional_fragments	0.540199
lusy1_functional_fragments	0.261199
lusy1_functional_fragments	0.020447
lusy1_functional_fragments	0.015453
lusy1_functional_fragments	0.178199
lusy1_functional_fragments	0.019799
lusy1_functional_fragments	0.227199
lusy1_functional_fragments	0.418016
lusy1_functional_fragments	0.052265
lusy1_functional_fragments	0.012599
lusy1_functional_fragments	0.007005
lusy1_functional_fragments	0.119799
lusy1_functional_fragments	0.227399
lusy1_functional_fragments	0.174571
lusy1_functional_fragments	0.012264
lusy1_functional_fragments	0.222199
lusy1_functional_fragments	0.210316
lusy1_functional_fragments	0.036618
lusy1_functional_fragments	0.203567
lusy1_functional_fragments	0.00294
lusy1_functional_fragments	0.090599
lusy1_functional_fragments	0.124999
lusy1_nonfunctional_arrays	0.026424
lusy1_nonfunctional_arrays	0.001662
lusy1_nonfunctional_arrays	0.03842
lusy1_nonfunctional_arrays	0.017486
lusy1_nonfunctional_arrays	0.001487
lusy1_nonfunctional_arrays	0.002358
lusy1_nonfunctional_arrays	0.002733
lusy1_nonfunctional_arrays	0.011396
lusy1_nonfunctional_arrays	0.003229
lusy1_nonfunctional_arrays	0.018675
lusy1_nonfunctional_arrays	0.018696
lusy1_nonfunctional_arrays	0.018597
lusy1_nonfunctional_arrays	0.003431
lusy1_nonfunctional_arrays	0.006554
lusy1_nonfunctional_arrays	0.026458
lusy1_nonfunctional_arrays	0.025042
lusy1_nonfunctional_arrays	0.016341
lusy1_nonfunctional_arrays	0.012793
lusy1_nonfunctional_arrays	0.000371
lusy1_nonfunctional_arrays	0.001623
lusy1_nonfunctional_arrays	0.000374
lusy1_nonfunctional_arrays	0.015803
lusy1_nonfunctional_arrays	0.000501
lusy1_nonfunctional_arrays	0.042333
lusy1_nonfunctional_arrays	0.011733
lusy1_nonfunctional_arrays	0.002541
lusy1_nonfunctional_arrays	0.011455
lusy1_nonfunctional_arrays	0.00568
lusy1_nonfunctional_arrays	0.001373
lusy1_nonfunctional_arrays	0.01137
lusy1_nonfunctional_arrays	0.00024
lusy1_nonfunctional_arrays	0.006034
lusy1_nonfunctional_arrays	0.001865
lusy1_nonfunctional_arrays	0.018568
lusy1_nonfunctional_arrays	0.007196
lusy1_nonfunctional_arrays	0.005162
lusy1_nonfunctional_arrays	0.00038
lusy1_nonfunctional_arrays	0.003281
lusy1_nonfunctional_arrays	0.014608
lusy1_nonfunctional_arrays	0.004031
lusy1_nonfunctional_arrays	0.000371
lusy1_nonfunctional_arrays	0.023051
lusy1_nonfunctional_arrays	0.002343
lusy1_nonfunctional_arrays	0.00573
lusy1_nonfunctional_arrays	0.002865
lusy1_nonfunctional_arrays	0.000999
lusy1_nonfunctional_arrays	0.007595
lusy1_nonfunctional_arrays	0.000617
lusy1_nonfunctional_arrays	0.017567
lusy1_nonfunctional_arrays	0.000124
lusy1_nonfunctional_arrays	0.000368
lusy1_nonfunctional_arrays	0.000757
lusy1_nonfunctional_arrays	0.011288
lusy1_nonfunctional_arrays	0.00562
lusy1_nonfunctional_arrays	0.003759
lusy1_nonfunctional_arrays	0.00235
lusy1_nonfunctional_arrays	0.001243
lusy1_nonfunctional_arrays	0.0005
lusy1_nonfunctional_arrays	0.000124
lusy1_nonfunctional_arrays	0.009938
lusy1_nonfunctional_arrays	0.000873
lusy1_nonfunctional_arrays	0.017066
lusy1_nonfunctional_arrays	0.000244
lusy1_nonfunctional_arrays	0.003117
lusy1_nonfunctional_arrays	0.000372
lusy1_nonfunctional_arrays	0.000249
lusy1_nonfunctional_arrays	0.002903
lusy1_nonfunctional_arrays	0.010939
lusy1_nonfunctional_arrays	0.008776
lusy1_nonfunctional_arrays	0.027531
lusy1_nonfunctional_arrays	0.004838
lusy1_nonfunctional_arrays	0.012011
lusy1_nonfunctional_arrays	0.007049
lusy1_nonfunctional_arrays	0.00025
lusy1_nonfunctional_arrays	0.000498
lusy1_nonfunctional_arrays	0.002811
lusy1_nonfunctional_arrays	0.000381
lusy1_nonfunctional_arrays	0.000249
lusy1_nonfunctional_arrays	0.000623
lusy1_nonfunctional_arrays	0.00062
lusy1_nonfunctional_arrays	0.010121
lusy1_nonfunctional_arrays	0.007869
lusy1_nonfunctional_arrays	0.000873
lusy1_nonfunctional_arrays	0.012091
lusy1_nonfunctional_arrays	0.00604
lusy1_nonfunctional_arrays	0.00073
lusy1_nonfunctional_arrays	0.001618
lusy1_nonfunctional_arrays	0.001227
lusy1_nonfunctional_arrays	0.000125
lusy1_nonfunctional_arrays	0.00075
lusy1_nonfunctional_arrays	0.001708
lusy1_nonfunctional_arrays	0.000369
lusy1_nonfunctional_arrays	0.004714
lusy1_nonfunctional_arrays	0.008949
lusy1_nonfunctional_arrays	0.011568
lusy1_nonfunctional_arrays	0.0014
lusy1_nonfunctional_arrays	0.000125
lusy1_nonfunctional_arrays	0.000125
lusy1_nonfunctional_arrays	0.003917
lusy1_nonfunctional_arrays	0.004657
lusy1_nonfunctional_arrays	0.003619
lusy1_nonfunctional_arrays	0.002021
lusy1_nonfunctional_arrays	0.00098
lusy1_nonfunctional_arrays	0.021642
lusy1_nonfunctional_arrays	0.000991
lusy1_nonfunctional_arrays	0.010318
lusy1_nonfunctional_arrays	0.001783
lusy1_nonfunctional_arrays	0.001505
lusy1_nonfunctional_arrays	0.000124
lusy1_nonfunctional_arrays	0.00012
lusy1_nonfunctional_arrays	0.002099
lusy1_nonfunctional_arrays	0.00025
lusy1_nonfunctional_arrays	0.000122
lusy1_nonfunctional_arrays	0.000498
lusy1_nonfunctional_arrays	0.000371
lusy1_nonfunctional_arrays	0.026371
lusy1_nonfunctional_arrays	0.449151
lusy1_nonfunctional_arrays	0.004361
lusy1_nonfunctional_arrays	0.025788
lusy1_nonfunctional_arrays	0.021741
lusy1_nonfunctional_arrays	0.021264
lusy1_nonfunctional_arrays	0.009893
lusy1_nonfunctional_arrays	0.000126
lusy1_nonfunctional_arrays	0.003794
lusy1_nonfunctional_arrays	0.054001
lusy1_nonfunctional_arrays	0.008723
lusy1_nonfunctional_arrays	0.014857
lusy1_nonfunctional_arrays	0.012565
lusy1_nonfunctional_arrays	0.000994
lusy1_nonfunctional_arrays	0.006872
lusy1_nonfunctional_arrays	0.013266
lusy1_nonfunctional_arrays	0.015593
lusy1_nonfunctional_arrays	0.000124
lusy1_nonfunctional_arrays	0.007611
lusy1_nonfunctional_arrays	0.003785
lusy1_nonfunctional_arrays	0.00259
lusy1_nonfunctional_arrays	0.00025
lusy1_nonfunctional_arrays	0.001594
lusy1_nonfunctional_arrays	0.002611
lusy1_nonfunctional_arrays	0.000629
lusy1_nonfunctional_arrays	0.005772
lusy1_nonfunctional_arrays	0.018969
lusy1_nonfunctional_arrays	0.001362
lusy1_nonfunctional_arrays	0.000615
lusy1_nonfunctional_arrays	0.01717
lusy1_nonfunctional_arrays	0.016574
lusy1_nonfunctional_arrays	0.00087
lusy1_nonfunctional_arrays	0.001828
lusy1_nonfunctional_arrays	0.000627
lusy1_nonfunctional_arrays	0.000488
lusy1_nonfunctional_arrays	0.000115
lusy1_nonfunctional_arrays	0.002448
lusy1_nonfunctional_arrays	0.002148
lusy1_nonfunctional_arrays	0.002774
lusy1_nonfunctional_arrays	0.320444
lusy1_nonfunctional_arrays	0.00149
lusy1_nonfunctional_arrays	0.003172
lusy1_nonfunctional_arrays	0.005975
lusy1_nonfunctional_arrays	0.013521
lusy1_nonfunctional_arrays	0.002799
lusy1_nonfunctional_arrays	0.002715
lusy1_nonfunctional_arrays	0.001614
lusy1_nonfunctional_arrays	0.002138
lusy1_nonfunctional_arrays	0.000484
lusy1_nonfunctional_arrays	0.004418
lusy1_nonfunctional_arrays	0.015844
lusy1_nonfunctional_arrays	0.00012
lusy1_nonfunctional_arrays	0.057426
lusy1_nonfunctional_arrays	0.000393
lusy1_nonfunctional_arrays	0.000867
lusy1_nonfunctional_arrays	0.199466
lusy1_nonfunctional_arrays	0.003945
lusy1_nonfunctional_arrays	0.212141
lusy1_nonfunctional_arrays	0.003715
lusy1_nonfunctional_arrays	0.163729
lusy1_nonfunctional_arrays	0.000124
lusy1_nonfunctional_arrays	0.000373
lusy1_nonfunctional_arrays	0.004928
lusy1_nonfunctional_arrays	0.317431
lusy1_nonfunctional_arrays	0.447863
lusy1_nonfunctional_arrays	0.001696
lusy1_nonfunctional_arrays	0.168698
lusy1_nonfunctional_arrays	0.002112
lusy1_nonfunctional_arrays	0.017803
lusy1_nonfunctional_arrays	0.000125
lusy1_nonfunctional_arrays	0.000373
lusy1_nonfunctional_arrays	0.001863
lusy1_nonfunctional_arrays	0.000121
lusy1_nonfunctional_arrays	0.011049
lusy1_nonfunctional_arrays	0.01103
lusy1_nonfunctional_arrays	0.000868
lusy1_nonfunctional_arrays	0.000125
lusy1_nonfunctional_arrays	0.003014
lusy1_nonfunctional_arrays	0.001971
lusy1_nonfunctional_arrays	0.008944
lusy1_nonfunctional_arrays	0.0005
lusy1_nonfunctional_arrays	0.000126
lusy1_nonfunctional_arrays	0.00227
lusy1_nonfunctional_arrays	0.001105
lusy1_nonfunctional_arrays	0.532169
lusy1_nonfunctional_arrays	0.000425
lusy1_nonfunctional_arrays	0.000124
lusy1_nonfunctional_arrays	0.001606
lusy1_nonfunctional_arrays	0.000621
lusy1_nonfunctional_arrays	0.077955
lusy1_nonfunctional_arrays	0.000497
lusy1_nonfunctional_arrays	0.000125
lusy1_nonfunctional_arrays	0.003571
lusy1_nonfunctional_arrays	0.002359
lusy1_nonfunctional_arrays	0.000251
lusy1_nonfunctional_arrays	0.002376
lusy1_nonfunctional_arrays	0.028546
lusy1_nonfunctional_arrays	0.003858
lusy1_nonfunctional_arrays	0.004799
lusy1_nonfunctional_arrays	0.003541
lusy1_nonfunctional_arrays	0.000744
lusy1_nonfunctional_arrays	0.000496
lusy1_nonfunctional_arrays	0.0176
lusy1_nonfunctional_arrays	0.018394
lusy1_nonfunctional_arrays	0.005711
lusy1_nonfunctional_arrays	0.000619
lusy1_nonfunctional_arrays	0.015176
lusy1_nonfunctional_arrays	0.001274
lusy1_nonfunctional_arrays	0.001404
lusy1_nonfunctional_arrays	0.001405
lusy1_nonfunctional_arrays	0.024405
lusy1_nonfunctional_arrays	0.001245
lusy1_nonfunctional_arrays	0.003372
lusy1_nonfunctional_arrays	0.022923
lusy1_nonfunctional_arrays	0.009385
lusy1_nonfunctional_arrays	0.000121
lusy1_nonfunctional_arrays	0.001241
lusy1_nonfunctional_arrays	0.007558
lusy1_nonfunctional_arrays	0.002412
lusy1_nonfunctional_arrays	0.027311
lusy1_nonfunctional_arrays	0.012621
lusy1_nonfunctional_arrays	0.020641
lusy1_nonfunctional_arrays	0.011892
lusy1_nonfunctional_arrays	0.00472
lusy1_nonfunctional_arrays	0.000373
lusy1_nonfunctional_arrays	0.057764
lusy1_nonfunctional_arrays	0.000124
lusy1_nonfunctional_arrays	0.014866
lusy1_nonfunctional_arrays	0.010466
lusy1_nonfunctional_arrays	0.00684
lusy1_nonfunctional_arrays	0.000124
lusy1_nonfunctional_arrays	0.016598
lusy1_nonfunctional_arrays	0.012479
lusy1_nonfunctional_arrays	0.010127
lusy1_nonfunctional_arrays	0.00025
lusy1_nonfunctional_arrays	0.002238
lusy1_nonfunctional_arrays	0.019943
lusy1_nonfunctional_arrays	0.020411
lusy1_nonfunctional_arrays	0.000746
lusy1_nonfunctional_arrays	0.00062
lusy1_nonfunctional_arrays	0.000622
lusy1_nonfunctional_arrays	0.018027
lusy1_nonfunctional_arrays	0.004081
lusy1_nonfunctional_arrays	0.03008
lusy1_nonfunctional_arrays	0.002963
lusy1_nonfunctional_arrays	0.003979
lusy1_nonfunctional_arrays	0.000492
lusy1_nonfunctional_arrays	0.032747
lusy1_nonfunctional_arrays	0.002865
lusy1_nonfunctional_arrays	0.003229
lusy1_nonfunctional_arrays	0.07169
lusy1_nonfunctional_arrays	0.000115
lusy1_nonfunctional_arrays	0.004889
lusy1_nonfunctional_arrays	0.009479
lusy1_nonfunctional_arrays	0.000617
lusy1_nonfunctional_arrays	0.000618
lusy1_nonfunctional_arrays	0.015315
lusy1_nonfunctional_arrays	0.00036
lusy1_nonfunctional_arrays	0.002681
lusy1_nonfunctional_arrays	0.006346
lusy1_nonfunctional_arrays	0.002464
lusy1_nonfunctional_arrays	0.010883
lusy1_nonfunctional_arrays	0.005801
lusy1_nonfunctional_arrays	0.001235
lusy1_nonfunctional_arrays	0.003723
lusy1_nonfunctional_arrays	0.000496
lusy1_nonfunctional_arrays	0.001245
lusy1_nonfunctional_arrays	0.006285
lusy1_nonfunctional_arrays	0.003826
lusy1_nonfunctional_arrays	0.000122
lusy1_nonfunctional_arrays	0.038965
lusy1_nonfunctional_arrays	0.006698
lusy1_nonfunctional_arrays	0.016295
lusy1_nonfunctional_arrays	0.02132
lusy1_nonfunctional_arrays	0.002548
lusy1_nonfunctional_arrays	0.000123
lusy1_nonfunctional_arrays	0.000134
lusy1_nonfunctional_arrays	0.007887
lusy1_nonfunctional_arrays	0.002096
lusy1_nonfunctional_arrays	0.038139
lusy1_nonfunctional_arrays	0.000504
lusy1_nonfunctional_arrays	0.000621
lusy1_nonfunctional_arrays	0.002613
lusy1_nonfunctional_arrays	0.00432
lusy1_nonfunctional_arrays	0.001367
lusy1_nonfunctional_arrays	0.001703
lusy1_nonfunctional_arrays	0.000123
lusy1_nonfunctional_arrays	0.000248
lusy1_nonfunctional_arrays	0.003575
lusy1_nonfunctional_arrays	0.000624
lusy1_nonfunctional_arrays	0.000992
lusy1_nonfunctional_arrays	0.000496
lusy1_nonfunctional_arrays	0.00036
lusy1_nonfunctional_arrays	0.029592
lusy1_nonfunctional_arrays	0.002136
lusy1_nonfunctional_arrays	0.000372
lusy1_nonfunctional_arrays	0.206068
lusy1_nonfunctional_arrays	0.000372
lusy1_nonfunctional_arrays	0.001118
lusy1_nonfunctional_arrays	0.001118
lusy1_nonfunctional_arrays	0.000124
lusy1_nonfunctional_arrays	0.000124
lusy1_nonfunctional_arrays	0.000124
lusy1_nonfunctional_arrays	0.000372
lusy1_nonfunctional_arrays	0.001729
lusy1_nonfunctional_arrays	0.001613
lusy1_nonfunctional_arrays	0.005625
lusy1_nonfunctional_arrays	0.034806
lusy1_nonfunctional_arrays	0.053379
lusy1_nonfunctional_arrays	0.001376
lusy1_nonfunctional_arrays	0.00338
lusy1_nonfunctional_arrays	0.002605
lusy1_nonfunctional_arrays	0.000741
lusy1_nonfunctional_arrays	0.016118
lusy1_nonfunctional_arrays	0.002407
lusy1_nonfunctional_arrays	0.000497
lusy1_nonfunctional_arrays	0.000124
lusy1_nonfunctional_arrays	0.001364
lusy1_nonfunctional_arrays	0.024324
lusy1_nonfunctional_arrays	0.013362
lusy1_nonfunctional_arrays	0.001268
lusy1_nonfunctional_arrays	0.001537
lusy1_nonfunctional_arrays	0.01564
lusy1_nonfunctional_arrays	0.002488
lusy1_nonfunctional_arrays	0.017631
lusy1_nonfunctional_arrays	0.000612
lusy1_nonfunctional_arrays	0.025742
lusy1_nonfunctional_arrays	0.031406
lusy1_nonfunctional_arrays	0.026233
lusy1_nonfunctional_arrays	0.000865
lusy1_nonfunctional_arrays	0.015577
lusy1_nonfunctional_arrays	0.000248
lusy1_nonfunctional_arrays	0.009235
lusy1_nonfunctional_arrays	0.001111
lusy1_nonfunctional_arrays	0.01117
lusy1_nonfunctional_arrays	0.012365
lusy1_nonfunctional_arrays	0.003286
lusy1_nonfunctional_arrays	0.017008
lusy1_nonfunctional_arrays	0.000372
lusy1_nonfunctional_arrays	0.015945
lusy1_nonfunctional_arrays	0.009541
lusy1_nonfunctional_arrays	0.008702
lusy1_nonfunctional_arrays	0.000124
lusy1_nonfunctional_arrays	0.016296
lusy1_nonfunctional_arrays	0.001239
lusy1_nonfunctional_arrays	0.001357
lusy1_nonfunctional_arrays	0.000621
lusy1_nonfunctional_arrays	0.004023
lusy1_nonfunctional_arrays	0.00062
lusy1_nonfunctional_arrays	0.643871
lusy1_nonfunctional_arrays	0.194015
lusy1_nonfunctional_arrays	0.068737
lusy1_nonfunctional_arrays	0.001852
lusy1_nonfunctional_arrays	0.000125
lusy1_nonfunctional_arrays	0.005057
lusy1_nonfunctional_arrays	0.002808
lusy1_nonfunctional_arrays	0.002974
lusy1_nonfunctional_arrays	0.000502
lusy1_nonfunctional_arrays	0.003969
lusy1_nonfunctional_arrays	0.002247
lusy1_nonfunctional_arrays	0.331597
lusy1_nonfunctional_arrays	0.018423
lusy1_nonfunctional_arrays	0.101582
lusy1_nonfunctional_arrays	0.001855
lusy1_nonfunctional_arrays	0.17138
lusy1_nonfunctional_arrays	0.012911
lusy1_nonfunctional_arrays	1.301825
lusy1_nonfunctional_arrays	0.00137
lusy1_nonfunctional_arrays	0.003425
lusy1_nonfunctional_arrays	0.000124
lusy1_nonfunctional_arrays	0.227489
lusy1_nonfunctional_arrays	0.001241
lusy1_nonfunctional_arrays	0.112023
lusy1_nonfunctional_arrays	0.010976
lusy1_nonfunctional_arrays	0.000373
lusy1_nonfunctional_arrays	0.002115
lusy1_nonfunctional_arrays	0.001242
lusy1_nonfunctional_arrays	0.000619
lusy1_nonfunctional_arrays	0.00385
lusy1_nonfunctional_arrays	0.005099
lusy1_nonfunctional_arrays	0.000999
lusy1_nonfunctional_arrays	0.001
lusy1_nonfunctional_arrays	0.022943
lusy1_nonfunctional_arrays	0.000943
lusy1_nonfunctional_arrays	0.000622
lusy1_nonfunctional_arrays	0.002108
lusy1_nonfunctional_arrays	0.007375
lusy1_nonfunctional_arrays	0.000881
lusy1_nonfunctional_arrays	0.000132
lusy1_nonfunctional_arrays	0.013858
lusy1_nonfunctional_arrays	0.005109
lusy1_nonfunctional_arrays	0.001336
lusy1_nonfunctional_arrays	0.00149
lusy1_nonfunctional_arrays	0.001936
lusy1_nonfunctional_arrays	0.001626
lusy1_nonfunctional_arrays	0.000249
lusy1_nonfunctional_arrays	0.005549
lusy1_nonfunctional_arrays	0.000249
lusy1_nonfunctional_arrays	0.038406
lusy1_nonfunctional_arrays	0.016469
lusy1_nonfunctional_arrays	0.005512
lusy1_nonfunctional_arrays	0.001848
lusy1_nonfunctional_arrays	0.009524
lusy1_nonfunctional_arrays	0.00024
lusy1_nonfunctional_arrays	0.002361
lusy1_nonfunctional_arrays	0.00185
lusy1_nonfunctional_arrays	0.006318
lusy1_nonfunctional_arrays	0.009424
lusy1_nonfunctional_arrays	0.000251
lusy1_nonfunctional_arrays	0.017854
lusy1_nonfunctional_arrays	0.000116
lusy1_nonfunctional_arrays	0.037777
lusy1_nonfunctional_arrays	0.000621
lusy1_nonfunctional_arrays	0.000996
lusy1_nonfunctional_arrays	0.008656
lusy1_nonfunctional_arrays	0.000982
lusy1_nonfunctional_arrays	0.003954
lusy1_nonfunctional_arrays	0.026384
lusy1_nonfunctional_arrays	0.00037
lusy1_nonfunctional_arrays	0.094466
lusy1_nonfunctional_arrays	0.011151
lusy1_nonfunctional_arrays	0.004437
lusy1_nonfunctional_arrays	0.005168
lusy1_nonfunctional_arrays	0.005577
lusy1_nonfunctional_arrays	0.001498
lusy1_nonfunctional_arrays	0.003776
lusy1_nonfunctional_arrays	0.011984
lusy1_nonfunctional_arrays	0.007208
lusy1_nonfunctional_arrays	0.004472
lusy1_nonfunctional_arrays	0.008568
lusy1_nonfunctional_arrays	0.000622
lusy1_nonfunctional_arrays	0.002231
lusy1_nonfunctional_arrays	0.007956
lusy1_nonfunctional_arrays	0.036008
lusy1_nonfunctional_arrays	0.001109
lusy1_nonfunctional_arrays	0.004355
lusy1_nonfunctional_arrays	0.038532
lusy1_nonfunctional_arrays	0.005023
lusy1_nonfunctional_arrays	0.006994
lusy1_nonfunctional_arrays	0.006276
lusy1_nonfunctional_arrays	0.019104
lusy1_nonfunctional_arrays	0.052769
lusy2_functional_arrays	0.80696
lusy2_functional_arrays	0.007667
lusy2_functional_arrays	0.649946
lusy2_functional_arrays	0.227392
lusy2_functional_arrays	0.0896
lusy2_functional_arrays	0.004533
lusy2_functional_arrays	0.053682
lusy2_functional_arrays	0.123122
lusy2_functional_arrays	0.178373
lusy2_functional_arrays	0.018811
lusy2_functional_arrays	0.269775
lusy2_functional_arrays	0.236483
lusy2_functional_arrays	0.000174
lusy2_functional_arrays	0.147961
lusy2_functional_arrays	0.116961
lusy2_functional_arrays	0.034872
lusy2_functional_arrays	0.060071
lusy2_functional_arrays	0.239907
lusy2_functional_arrays	0.076213
lusy2_functional_arrays	0.038946
lusy2_functional_arrays	0.217647
lusy2_functional_arrays	0.228854
lusy2_functional_arrays	0.228854
lusy2_functional_arrays	0.059804
lusy2_functional_arrays	0.042798
lusy2_functional_arrays	0.088218
lusy2_functional_arrays	0.097817
lusy2_functional_arrays	0.060473
lusy2_functional_arrays	0.073331
lusy2_functional_arrays	0.046778
lusy2_functional_arrays	0.032024
lusy2_functional_arrays	0.723161
lusy2_functional_arrays	0.003403
lusy2_functional_arrays	0.006809
lusy2_functional_arrays	0.235091
lusy2_functional_arrays	0.223557
lusy2_functional_arrays	0.258865
lusy2_functional_arrays	0.044575
lusy2_functional_arrays	0.159618
lusy2_functional_arrays	0.018543
lusy2_functional_arrays	0.065846
lusy2_functional_arrays	0.082238
lusy2_functional_arrays	0.193418
lusy2_functional_arrays	0.027991
lusy2_functional_arrays	0.122922
lusy2_functional_arrays	0.080793
lusy2_functional_arrays	0.012188
lusy2_functional_arrays	0.133611
lusy2_functional_arrays	0.558981
lusy2_functional_arrays	0.184837
lusy2_functional_arrays	0.100692
lusy2_functional_arrays	0.277409
lusy2_functional_arrays	0.000176
lusy2_functional_arrays	0.000168
lusy2_functional_arrays	0.024706
lusy2_functional_arrays	0.21164
lusy2_functional_arrays	0.222243
lusy2_functional_arrays	0.002895
lusy2_functional_arrays	0.058703
lusy2_functional_arrays	0.010575
lusy2_functional_arrays	0.092893
lusy2_functional_arrays	0.141805
lusy2_functional_arrays	0.090668
lusy2_functional_arrays	0.003412
lusy2_functional_arrays	0.009456
lusy2_functional_arrays	0.002122
lusy2_functional_arrays	0.445525
lusy2_functional_arrays	0.143655
lusy2_functional_arrays	0.001072
lusy2_functional_arrays	0.007196
lusy2_functional_arrays	0.253277
lusy2_functional_arrays	0.276006
lusy2_functional_arrays	0.244134
lusy2_functional_arrays	0.03396
lusy2_functional_arrays	0.503481
lusy2_functional_arrays	0.352016
lusy2_functional_arrays	0.352016
lusy2_functional_arrays	0.38376
lusy2_functional_arrays	0.130682
lusy2_functional_arrays	0.358068
lusy2_functional_arrays	0.484635
lusy2_functional_arrays	0.484635
lusy2_functional_arrays	0.217846
lusy2_functional_arrays	0.172213
lusy2_functional_arrays	0.449789
lusy2_functional_arrays	0.668598
lusy2_functional_arrays	0.668598
lusy2_functional_arrays	0.885441
lusy2_functional_arrays	0.940615
lusy2_functional_arrays	0.940615
lusy2_functional_arrays	0.723422
lusy2_functional_arrays	0.01139
lusy2_functional_arrays	0.167454
lusy2_functional_arrays	0.490883
lusy2_functional_arrays	0.354059
lusy2_functional_arrays	0.48591
lusy2_functional_arrays	0.115531
lusy2_functional_arrays	0.088334
lusy2_functional_arrays	0.432953
lusy2_functional_arrays	0.053808
lusy2_functional_arrays	0.712398
lusy2_functional_arrays	0.042748
lusy2_functional_arrays	0.703143
lusy2_functional_arrays	0.400149
lusy2_functional_arrays	0.064208
lusy2_functional_arrays	1.132444
lusy2_functional_arrays	1.132444
lusy2_functional_fragments	0.362005
lusy2_functional_fragments	0.003036
lusy2_functional_fragments	0.090753
lusy2_functional_fragments	0.007005
lusy2_functional_fragments	0.002413
lusy2_functional_fragments	0.004533
lusy2_functional_fragments	0.024672
lusy2_functional_fragments	0.119126
lusy2_functional_fragments	0.153886
lusy2_functional_fragments	0.003599
lusy2_functional_fragments	0.080292
lusy2_functional_fragments	0.020194
lusy2_functional_fragments	0.000174
lusy2_functional_fragments	0.142315
lusy2_functional_fragments	0.110218
lusy2_functional_fragments	0.017281
lusy2_functional_fragments	0.059604
lusy2_functional_fragments	0.221999
lusy2_functional_fragments	0.061441
lusy2_functional_fragments	0.002994
lusy2_functional_fragments	0.022268
lusy2_functional_fragments	0.014425
lusy2_functional_fragments	0.014908
lusy2_functional_fragments	0.050037
lusy2_functional_fragments	0.026458
lusy2_functional_fragments	0.018199
lusy2_functional_fragments	0.016558
lusy2_functional_fragments	0.058409
lusy2_functional_fragments	0.012389
lusy2_functional_fragments	0.029799
lusy2_functional_fragments	0.031239
lusy2_functional_fragments	0.624661
lusy2_functional_fragments	0.003403
lusy2_functional_fragments	0.003686
lusy2_functional_fragments	0.20673
lusy2_functional_fragments	0.039199
lusy2_functional_fragments	0.256599
lusy2_functional_fragments	0.026268
lusy2_functional_fragments	0.004428
lusy2_functional_fragments	0.010695
lusy2_functional_fragments	0.038288
lusy2_functional_fragments	0.077178
lusy2_functional_fragments	0.186672
lusy2_functional_fragments	0.027991
lusy2_functional_fragments	0.119568
lusy2_functional_fragments	0.019599
lusy2_functional_fragments	0.010053
lusy2_functional_fragments	0.006999
lusy2_functional_fragments	0.423507
lusy2_functional_fragments	0.032469
lusy2_functional_fragments	0.061209
lusy2_functional_fragments	0.183457
lusy2_functional_fragments	0.000176
lusy2_functional_fragments	0.000168
lusy2_functional_fragments	0.024706
lusy2_functional_fragments	0.196205
lusy2_functional_fragments	0.189599
lusy2_functional_fragments	0.002895
lusy2_functional_fragments	0.0104
lusy2_functional_fragments	0.010575
lusy2_functional_fragments	0.007799
lusy2_functional_fragments	0.001925
lusy2_functional_fragments	0.064838
lusy2_functional_fragments	0.003358
lusy2_functional_fragments	0.003245
lusy2_functional_fragments	0.002122
lusy2_functional_fragments	0.308281
lusy2_functional_fragments	0.076599
lusy2_functional_fragments	0.001072
lusy2_functional_fragments	0.007196
lusy2_functional_fragments	0.203842
lusy2_functional_fragments	0.230221
lusy2_functional_fragments	0.017038
lusy2_functional_fragments	0.001436
lusy2_functional_fragments	0.371279
lusy2_functional_fragments	0.005382
lusy2_functional_fragments	0.052242
lusy2_functional_fragments	0.075335
lusy2_functional_fragments	0.002583
lusy2_functional_fragments	0.121252
lusy2_functional_fragments	0.137457
lusy2_functional_fragments	0.157445
lusy2_functional_fragments	0.200523
lusy2_functional_fragments	0.001469
lusy2_functional_fragments	0.114278
lusy2_functional_fragments	0.048716
lusy2_functional_fragments	0.247436
lusy2_functional_fragments	0.002214
lusy2_functional_fragments	0.04673
lusy2_functional_fragments	0.380799
lusy2_functional_fragments	0.723422
lusy2_functional_fragments	0.004428
lusy2_functional_fragments	0.042804
lusy2_functional_fragments	0.044003
lusy2_functional_fragments	0.215155
lusy2_functional_fragments	0.020024
lusy2_functional_fragments	0.047385
lusy2_functional_fragments	0.011645
lusy2_functional_fragments	0.063599
lusy2_functional_fragments	0.013199
lusy2_functional_fragments	0.001615
lusy2_functional_fragments	0.042748
lusy2_functional_fragments	0.640459
lusy2_functional_fragments	0.085298
lusy2_functional_fragments	0.038247
lusy2_functional_fragments	0.050979
lusy2_functional_fragments	0.573604
lusy2_nonfunctional_arrays	0.020824
lusy2_nonfunctional_arrays	0.229653
lusy2_nonfunctional_arrays	0.130633
lusy2_nonfunctional_arrays	0.008669
lusy2_nonfunctional_arrays	0.00018
lusy2_nonfunctional_arrays	1.197745
lusy2_nonfunctional_arrays	0.136367
lusy2_nonfunctional_arrays	0.000167
lusy2_nonfunctional_arrays	0.031206
lusy2_nonfunctional_arrays	0.003699
lusy2_nonfunctional_arrays	0.00683
lusy2_nonfunctional_arrays	0.003097
lusy2_nonfunctional_arrays	0.138968
lusy2_nonfunctional_arrays	0.115156
lusy2_nonfunctional_arrays	0.026432
lusy2_nonfunctional_arrays	0.000176
lusy2_nonfunctional_arrays	0.074368
lusy2_nonfunctional_arrays	0.000176
lusy2_nonfunctional_arrays	0.002882
lusy2_nonfunctional_arrays	0.025855
lusy2_nonfunctional_arrays	0.054094
lusy2_nonfunctional_arrays	0.038363
lusy2_nonfunctional_arrays	0.000174
lusy2_nonfunctional_arrays	0.058184
lusy2_nonfunctional_arrays	0.027136
lusy2_nonfunctional_arrays	0.000174
lusy2_nonfunctional_arrays	0.000173
lusy2_nonfunctional_arrays	0.000893
lusy2_nonfunctional_arrays	0.052478
lusy2_nonfunctional_arrays	0.016246
lusy2_nonfunctional_arrays	0.000173
lusy2_nonfunctional_arrays	0.00692
lusy2_nonfunctional_arrays	0.018021
lusy2_nonfunctional_arrays	0.002281
lusy2_nonfunctional_arrays	0.002281
lusy2_nonfunctional_arrays	0.00692
lusy2_nonfunctional_arrays	0.002433
lusy2_nonfunctional_arrays	0.000699
lusy2_nonfunctional_arrays	0.017103
lusy2_nonfunctional_arrays	0.000881
lusy2_nonfunctional_arrays	0.003004
lusy2_nonfunctional_arrays	0.011771
lusy2_nonfunctional_arrays	0.005149
lusy2_nonfunctional_arrays	0.00179
lusy2_nonfunctional_arrays	0.000521
lusy2_nonfunctional_arrays	0.000175
lusy2_nonfunctional_arrays	0.000177
lusy2_nonfunctional_arrays	0.005562
lusy2_nonfunctional_arrays	0.00653
lusy2_nonfunctional_arrays	0.003067
lusy2_nonfunctional_arrays	0.024785
lusy2_nonfunctional_arrays	0.016986
lusy2_nonfunctional_arrays	0.008791
lusy2_nonfunctional_arrays	0.000178
lusy2_nonfunctional_arrays	0.011033
lusy2_nonfunctional_arrays	0.00775
lusy2_nonfunctional_arrays	0.006516
lusy2_nonfunctional_arrays	0.113464
lusy2_nonfunctional_arrays	0.00123
lusy2_nonfunctional_arrays	0.010184
lusy2_nonfunctional_arrays	0.00062
lusy2_nonfunctional_arrays	0.00544
lusy2_nonfunctional_arrays	0.01322
lusy2_nonfunctional_arrays	0.024685
lusy2_nonfunctional_arrays	0.01205
lusy2_nonfunctional_arrays	0.007563
lusy2_nonfunctional_arrays	0.000177
lusy2_nonfunctional_arrays	0.00017
lusy2_nonfunctional_arrays	0.017643
lusy2_nonfunctional_arrays	0.002884
lusy2_nonfunctional_arrays	0.037181
lusy2_nonfunctional_arrays	0.000177
lusy2_nonfunctional_arrays	0.029993
lusy2_nonfunctional_arrays	0.025441
lusy2_nonfunctional_arrays	0.034154
lusy2_nonfunctional_arrays	0.000174
lusy2_nonfunctional_arrays	0.01861
lusy2_nonfunctional_arrays	0.029313
lusy2_nonfunctional_arrays	0.000348
lusy2_nonfunctional_arrays	0.012168
lusy2_nonfunctional_arrays	0.004704
lusy2_nonfunctional_arrays	0.001866
lusy2_nonfunctional_arrays	0.000173
lusy2_nonfunctional_arrays	0.003483
lusy2_nonfunctional_arrays	0.022465
lusy2_nonfunctional_arrays	0.030144
lusy2_nonfunctional_arrays	0.000176
lusy2_nonfunctional_arrays	0.002152
lusy2_nonfunctional_arrays	0.007612
lusy2_nonfunctional_arrays	0.002003
lusy2_nonfunctional_arrays	0.000166
lusy2_nonfunctional_arrays	0.016298
lusy2_nonfunctional_arrays	0.014233
lusy2_nonfunctional_arrays	0.001045
lusy2_nonfunctional_arrays	0.00118
lusy2_nonfunctional_arrays	0.025246
lusy2_nonfunctional_arrays	0.002401
lusy2_nonfunctional_arrays	0.019254
lusy2_nonfunctional_arrays	0.000176
lusy2_nonfunctional_arrays	0.003441
lusy2_nonfunctional_arrays	0.007289
lusy2_nonfunctional_arrays	0.146993
lusy2_nonfunctional_arrays	0.000175
lusy2_nonfunctional_arrays	0.012506
lusy2_nonfunctional_arrays	0.001056
lusy2_nonfunctional_arrays	0.000173
lusy2_nonfunctional_arrays	0.004686
lusy2_nonfunctional_arrays	0.080035
lusy2_nonfunctional_arrays	0.09383
lusy2_nonfunctional_arrays	0.000171
lusy2_nonfunctional_arrays	0.014466
lusy2_nonfunctional_arrays	0.00887
lusy2_nonfunctional_arrays	0.017785
lusy2_nonfunctional_arrays	0.000692
lusy2_nonfunctional_arrays	0.000173
lusy2_nonfunctional_arrays	0.017984
lusy2_nonfunctional_arrays	0.001039
lusy2_nonfunctional_arrays	0.000939
lusy2_nonfunctional_arrays	0.001594
lusy2_nonfunctional_arrays	0.00135
lusy2_nonfunctional_arrays	0.015093
lusy2_nonfunctional_arrays	0.023627
lusy2_nonfunctional_arrays	0.002526
lusy2_nonfunctional_arrays	0.000803
lusy2_nonfunctional_arrays	0.000697
lusy2_nonfunctional_arrays	0.052504
lusy2_nonfunctional_arrays	0.014419
lusy2_nonfunctional_arrays	0.01268
lusy2_nonfunctional_arrays	0.033831
lusy2_nonfunctional_arrays	0.004306
lusy2_nonfunctional_arrays	0.022155
lusy2_nonfunctional_arrays	0.004992
lusy2_nonfunctional_arrays	0.015561
lusy2_nonfunctional_arrays	0.001039
lusy2_nonfunctional_arrays	0.06768
lusy2_nonfunctional_arrays	0.002954
lusy2_nonfunctional_arrays	0.004193
lusy2_nonfunctional_arrays	0.000573
lusy2_nonfunctional_arrays	0.000177
lusy2_nonfunctional_arrays	0.033956
lusy2_nonfunctional_arrays	0.014437
lusy2_nonfunctional_arrays	0.030396
lusy2_nonfunctional_arrays	0.012816
lusy2_nonfunctional_arrays	0.127815
lusy2_nonfunctional_arrays	0.003052
lusy2_nonfunctional_arrays	0.011311
lusy2_nonfunctional_arrays	0.000173
lusy2_nonfunctional_arrays	0.013648
lusy2_nonfunctional_arrays	0.010606
lusy2_nonfunctional_arrays	0.062741
lusy2_nonfunctional_arrays	0.055958
lusy2_nonfunctional_arrays	0.040434
lusy2_nonfunctional_arrays	0.005339
lusy2_nonfunctional_arrays	0.001403
lusy2_nonfunctional_arrays	0.005653
lusy2_nonfunctional_arrays	0.000186
lusy2_nonfunctional_arrays	0.001
lusy2_nonfunctional_arrays	0.059626
lusy2_nonfunctional_arrays	0.016189
lusy2_nonfunctional_arrays	0.016514
lusy2_nonfunctional_arrays	0.000173
lusy2_nonfunctional_arrays	0.000171
lusy2_nonfunctional_arrays	0.000356
lusy2_nonfunctional_arrays	0.000173
lusy2_nonfunctional_arrays	0.002509
lusy2_nonfunctional_arrays	0.000515
lusy2_nonfunctional_arrays	0.000977
lusy2_nonfunctional_arrays	0.001067
lusy2_nonfunctional_arrays	0.000173
lusy2_nonfunctional_arrays	0.000522
lusy2_nonfunctional_arrays	0.001646
lusy2_nonfunctional_arrays	0.000172
lusy2_nonfunctional_arrays	0.05166
lusy2_nonfunctional_arrays	0.023814
lusy2_nonfunctional_arrays	0.028521
lusy2_nonfunctional_arrays	0.068931
lusy2_nonfunctional_arrays	0.009071
lusy2_nonfunctional_arrays	0.001756
lusy2_nonfunctional_arrays	0.025625
lusy2_nonfunctional_arrays	0.017521
lusy2_nonfunctional_arrays	0.000444
lusy2_nonfunctional_arrays	0.000168
lusy2_nonfunctional_arrays	0.00131
lusy2_nonfunctional_arrays	0.000171
lusy2_nonfunctional_arrays	0.005365
lusy2_nonfunctional_arrays	0.002352
lusy2_nonfunctional_arrays	0.000168
lusy2_nonfunctional_arrays	0.00304
lusy2_nonfunctional_arrays	0.001974
lusy2_nonfunctional_arrays	0.003814
lusy2_nonfunctional_arrays	0.000172
lusy2_nonfunctional_arrays	0.000177
lusy2_nonfunctional_arrays	0.026029
lusy2_nonfunctional_arrays	0.045995
lusy2_nonfunctional_arrays	0.003704
lusy2_nonfunctional_arrays	0.010877
lusy2_nonfunctional_arrays	0.000539
lusy2_nonfunctional_arrays	0.002784
lusy2_nonfunctional_arrays	0.000352
lusy2_nonfunctional_arrays	0.003793
lusy2_nonfunctional_arrays	0.000175
lusy2_nonfunctional_arrays	0.000174
lusy2_nonfunctional_arrays	0.036574
lusy2_nonfunctional_arrays	0.001217
lusy2_nonfunctional_arrays	0.000856
lusy2_nonfunctional_arrays	0.005831
lusy2_nonfunctional_arrays	0.000867
lusy2_nonfunctional_arrays	0.036144
lusy2_nonfunctional_arrays	0.014957
lusy2_nonfunctional_arrays	0.011104
lusy2_nonfunctional_arrays	0.000524
lusy2_nonfunctional_arrays	0.03981
lusy2_nonfunctional_arrays	0.010478
lusy2_nonfunctional_arrays	0.073893
lusy2_nonfunctional_arrays	0.001363
lusy2_nonfunctional_arrays	0.00258
lusy2_nonfunctional_arrays	0.002288
lusy2_nonfunctional_arrays	0.006987
lusy2_nonfunctional_arrays	0.000512
lusy2_nonfunctional_arrays	0.00217
lusy2_nonfunctional_arrays	0.000173
lusy2_nonfunctional_arrays	0.001239
lusy2_nonfunctional_arrays	0.017954
lusy2_nonfunctional_arrays	0.002912
lusy2_nonfunctional_arrays	0.012626
lusy2_nonfunctional_arrays	0.006309
lusy2_nonfunctional_arrays	0.001407
lusy2_nonfunctional_arrays	0.005052
lusy2_nonfunctional_arrays	0.000177
lusy2_nonfunctional_arrays	0.269896
lusy2_nonfunctional_arrays	0.034623
lusy2_nonfunctional_arrays	0.000174
lusy2_nonfunctional_arrays	0.000174
lusy2_nonfunctional_arrays	0.000174
lusy2_nonfunctional_arrays	0.001242
lusy2_nonfunctional_arrays	0.030503
lusy2_nonfunctional_arrays	0.030803
lusy2_nonfunctional_arrays	0.001656
lusy2_nonfunctional_arrays	0.001656
lusy2_nonfunctional_arrays	0.103949
lusy2_nonfunctional_arrays	0.001724
lusy2_nonfunctional_arrays	0.01278
lusy2_nonfunctional_arrays	0.006124
lusy2_nonfunctional_arrays	0.02667
lusy2_nonfunctional_arrays	0.000357
lusy2_nonfunctional_arrays	0.012837
lusy2_nonfunctional_arrays	0.001063
lusy2_nonfunctional_arrays	0.000166
lusy2_nonfunctional_arrays	0.009596
lusy2_nonfunctional_arrays	0.000173
lusy2_nonfunctional_arrays	0.00154
lusy2_nonfunctional_arrays	0.004442
lusy2_nonfunctional_arrays	0.000168
lusy2_nonfunctional_arrays	0.003263
lusy2_nonfunctional_arrays	0.000514
lusy2_nonfunctional_arrays	0.002228
lusy2_nonfunctional_arrays	0.089482
lusy2_nonfunctional_arrays	0.002418
lusy2_nonfunctional_arrays	0.038369
lusy2_nonfunctional_arrays	0.011643
lusy2_nonfunctional_arrays	0.006197
lusy2_nonfunctional_arrays	0.015024
lusy2_nonfunctional_arrays	0.000521
lusy2_nonfunctional_arrays	0.045136
lusy2_nonfunctional_arrays	0.011868
lusy2_nonfunctional_arrays	0.00035
lusy2_nonfunctional_arrays	0.001634
lusy2_nonfunctional_arrays	0.04874
lusy2_nonfunctional_arrays	0.000336
lusy2_nonfunctional_arrays	0.025889
lusy2_nonfunctional_arrays	0.074025
lusy2_nonfunctional_arrays	0.035188
lusy2_nonfunctional_arrays	0.000879
lusy2_nonfunctional_arrays	0.003782
lusy2_nonfunctional_arrays	0.000178
lusy2_nonfunctional_arrays	0.000348
lusy2_nonfunctional_arrays	0.000188
lusy2_nonfunctional_arrays	0.034769
lusy2_nonfunctional_arrays	0.000172
lusy2_nonfunctional_arrays	0.000172
lusy2_nonfunctional_arrays	0.034708
lusy2_nonfunctional_arrays	0.002433
lusy2_nonfunctional_arrays	0.003588
lusy2_nonfunctional_arrays	0.006047
lusy2_nonfunctional_arrays	0.00227
lusy2_nonfunctional_arrays	0.001394
lusy2_nonfunctional_arrays	0.002982
lusy2_nonfunctional_arrays	0.001373
lusy2_nonfunctional_arrays	0.00158
lusy2_nonfunctional_arrays	0.000478
lusy2_nonfunctional_arrays	0.000176
lusy2_nonfunctional_arrays	0.000175
lusy2_nonfunctional_arrays	0.015424
lusy2_nonfunctional_arrays	0.001743
lusy2_nonfunctional_arrays	0.001742
lusy2_nonfunctional_arrays	0.02268
lusy2_nonfunctional_arrays	0.024109
lusy2_nonfunctional_arrays	0.02253
lusy2_nonfunctional_arrays	0.009381
lusy2_nonfunctional_arrays	0.001402
lusy2_nonfunctional_arrays	0.001332
lusy2_nonfunctional_arrays	0.135426
lusy2_nonfunctional_arrays	0.005859
lusy2_nonfunctional_arrays	0.01077
lusy2_nonfunctional_arrays	0.000169
lusy2_nonfunctional_arrays	0.050344
lusy2_nonfunctional_arrays	0.000176
lusy2_nonfunctional_arrays	0.026597
lusy2_nonfunctional_arrays	0.024422
lusy2_nonfunctional_arrays	0.000178
lusy2_nonfunctional_arrays	0.00042
lusy2_nonfunctional_arrays	0.629344
lusy2_nonfunctional_arrays	0.001228
lusy2_nonfunctional_arrays	0.096259
lusy2_nonfunctional_arrays	0.058824
lusy2_nonfunctional_arrays	0.012287
lusy2_nonfunctional_arrays	0.001645
lusy2_nonfunctional_arrays	0.000703
lusy2_nonfunctional_arrays	0.000876
lusy2_nonfunctional_arrays	0.056417
lusy2_nonfunctional_arrays	0.014087
lusy2_nonfunctional_arrays	0.002966
lusy2_nonfunctional_arrays	0.010406
lusy2_nonfunctional_arrays	0.005438
lusy2_nonfunctional_arrays	0.001543
lusy2_nonfunctional_arrays	0.174154
lusy2_nonfunctional_arrays	0.032292
lusy2_nonfunctional_arrays	0.045058
lusy2_nonfunctional_arrays	0.000328
lusy2_nonfunctional_arrays	0.000177
lusy2_nonfunctional_arrays	0.001791
lusy2_nonfunctional_arrays	0.165667
lusy2_nonfunctional_arrays	0.000174
lusy2_nonfunctional_arrays	0.001742
lusy2_nonfunctional_arrays	0.000518
lusy2_nonfunctional_arrays	0.000175
lusy2_nonfunctional_arrays	0.013187
lusy2_nonfunctional_arrays	0.050706
lusy2_nonfunctional_arrays	0.024318
lusy2_nonfunctional_arrays	0.048019
lusy2_nonfunctional_arrays	0.000178
lusy2_nonfunctional_arrays	0.000177
lusy2_nonfunctional_arrays	0.001578
lusy2_nonfunctional_arrays	0.00376
lusy2_nonfunctional_arrays	0.006414
lusy2_nonfunctional_arrays	0.024371
lusy2_nonfunctional_arrays	0.000536
lusy2_nonfunctional_arrays	0.000536
lusy2_nonfunctional_arrays	0.000178
lusy2_nonfunctional_arrays	0.00018
lusy2_nonfunctional_arrays	0.000179
lusy2_nonfunctional_arrays	0.020283
lusy2_nonfunctional_arrays	0.018886
lusy2_nonfunctional_arrays	0.007867
lusy2_nonfunctional_arrays	0.013391
lusy2_nonfunctional_arrays	0.021696
lusy2_nonfunctional_arrays	0.002299
lusy2_nonfunctional_arrays	0.021199
lusy2_nonfunctional_arrays	0.012487
lusy2_nonfunctional_arrays	0.004838
lusy2_nonfunctional_arrays	0.00936
lusy2_nonfunctional_arrays	0.010204
lusy2_nonfunctional_arrays	0.025796
lusy2_nonfunctional_arrays	0.027692
lusy2_nonfunctional_arrays	0.000702
lusy2_nonfunctional_arrays	0.000178
lusy2_nonfunctional_arrays	0.000175
lusy2_nonfunctional_arrays	0.008577
lusy2_nonfunctional_arrays	0.027222
lusy2_nonfunctional_arrays	0.003951
lusy2_nonfunctional_arrays	0.000351
lusy2_nonfunctional_arrays	0.008482
lusy2_nonfunctional_arrays	0.016184
lusy2_nonfunctional_arrays	0.026001
lusy2_nonfunctional_arrays	0.018178
lusy2_nonfunctional_arrays	0.000348
lusy2_nonfunctional_arrays	0.000182
lusy2_nonfunctional_arrays	0.021194
lusy2_nonfunctional_arrays	0.008433
lusy2_nonfunctional_arrays	0.004897
lusy2_nonfunctional_arrays	0.016576
lusy2_nonfunctional_arrays	0.000523
lusy2_nonfunctional_arrays	0.001222
lusy2_nonfunctional_arrays	0.012176
lusy2_nonfunctional_arrays	0.013926
lusy2_nonfunctional_arrays	0.105868
lusy2_nonfunctional_arrays	0.000171
lusy2_nonfunctional_arrays	0.009341
lusy2_nonfunctional_arrays	0.003759
lusy2_nonfunctional_arrays	0.003085
lusy2_nonfunctional_arrays	0.001897
lusy2_nonfunctional_arrays	0.075509
lusy2_nonfunctional_arrays	0.001457
lusy2_nonfunctional_arrays	0.012982
lusy2_nonfunctional_arrays	0.003199
lusy2_nonfunctional_arrays	0.000345
lusy2_nonfunctional_arrays	0.047672
lusy2_nonfunctional_arrays	0.008131
lusy2_nonfunctional_arrays	0.011758
lusy2_nonfunctional_arrays	0.002054
lusy2_nonfunctional_arrays	0.008148
lusy2_nonfunctional_arrays	0.002452
lusy2_nonfunctional_arrays	0.000175
lusy2_nonfunctional_arrays	0.000178
lusy2_nonfunctional_arrays	0.003271
lusy2_nonfunctional_arrays	0.000177
lusy2_nonfunctional_arrays	0.001236
lusy2_nonfunctional_arrays	0.001029
lusy2_nonfunctional_arrays	0.002079
lusy2_nonfunctional_arrays	0.001564
lusy2_nonfunctional_arrays	0.009921
lusy2_nonfunctional_arrays	0.001396
lusy2_nonfunctional_arrays	0.000886
lusy2_nonfunctional_arrays	0.001702
lusy2_nonfunctional_arrays	0.00332
lusy2_nonfunctional_arrays	0.00088
lusy2_nonfunctional_arrays	0.013598
lusy2_nonfunctional_arrays	0.001338
lusy2_nonfunctional_arrays	0.000584
lusy2_nonfunctional_arrays	0.001711
lusy2_nonfunctional_arrays	0.008868
lusy2_nonfunctional_arrays	0.003301
lusy2_nonfunctional_arrays	0.010332
lusy2_nonfunctional_arrays	0.003352
lusy2_nonfunctional_arrays	0.000172
lusy2_nonfunctional_arrays	0.006364
lusy2_nonfunctional_arrays	0.001684
lusy2_nonfunctional_arrays	0.007107
lusy2_nonfunctional_arrays	0.001878
lusy2_nonfunctional_arrays	0.000176
lusy2_nonfunctional_arrays	0.003305
lusy2_nonfunctional_arrays	0.002318
lusy2_nonfunctional_arrays	0.008194
lusy2_nonfunctional_arrays	0.000179
lusy2_nonfunctional_arrays	0.045134
lusy2_nonfunctional_arrays	0.007027
lusy2_nonfunctional_arrays	0.000179
lusy2_nonfunctional_arrays	0.031631
lusy2_nonfunctional_arrays	0.007123
lusy2_nonfunctional_arrays	0.078693
lusy2_nonfunctional_arrays	0.000175
lusy2_nonfunctional_arrays	0.029056
lusy2_nonfunctional_arrays	0.00094
lusy2_nonfunctional_arrays	0.019132
lusy2_nonfunctional_arrays	0.000178
lusy2_nonfunctional_arrays	0.007733
lusy2_nonfunctional_arrays	0.009237
lusy2_nonfunctional_arrays	0.013537
lusy2_nonfunctional_arrays	0.019786
lusy2_nonfunctional_arrays	0.015113
lusy2_nonfunctional_arrays	0.00077
lusy2_nonfunctional_arrays	0.000172
lusy2_nonfunctional_arrays	0.000527
lusy2_nonfunctional_arrays	0.000529
lusy2_nonfunctional_arrays	0.001926
lusy2_nonfunctional_arrays	0.00578
lusy2_nonfunctional_arrays	0.027255
lusy2_nonfunctional_arrays	0.06801
lusy2_nonfunctional_arrays	0.002972
lusy2_nonfunctional_arrays	0.122004
lusy2_nonfunctional_arrays	0.041101
lusy2_nonfunctional_arrays	0.001551
lusy2_nonfunctional_arrays	0.006477
lusy2_nonfunctional_arrays	0.126656
lusy2_nonfunctional_arrays	0.031883
lusy2_nonfunctional_arrays	0.002927
lusy2_nonfunctional_arrays	0.02044
lusy2_nonfunctional_arrays	0.004435
lusy2_nonfunctional_arrays	0.009683
lusy2_nonfunctional_arrays	0.0024
lusy2_nonfunctional_arrays	0.000188
lusy2_nonfunctional_arrays	0.001677
lusy2_nonfunctional_arrays	0.008319
lusy2_nonfunctional_arrays	0.001043
lusy2_nonfunctional_arrays	0.006157
lusy2_nonfunctional_arrays	0.001017
lusy2_nonfunctional_arrays	0.001789
lusy2_nonfunctional_arrays	0.000364
lusy2_nonfunctional_arrays	0.000364
lusy2_nonfunctional_arrays	0.005093
lusy2_nonfunctional_arrays	0.001721
lusy2_nonfunctional_arrays	0.000181
lusy2_nonfunctional_arrays	0.000179
lusy2_nonfunctional_arrays	0.001712
lusy2_nonfunctional_arrays	0.001427
lusy2_nonfunctional_arrays	0.000168
lusy2_nonfunctional_arrays	0.000354
lusy2_nonfunctional_arrays	0.037571
lusy2_nonfunctional_arrays	0.000346
lusy2_nonfunctional_arrays	0.000649
lusy2_nonfunctional_arrays	0.000164
lusy2_nonfunctional_arrays	0.005392
lusy2_nonfunctional_arrays	0.000691
lusy2_nonfunctional_arrays	0.001215
lusy2_nonfunctional_arrays	0.000177
lusy2_nonfunctional_arrays	0.00017
lusy2_nonfunctional_arrays	0.000177
lusy2_nonfunctional_arrays	0.011113
lusy2_nonfunctional_arrays	0.000173
lusy2_nonfunctional_arrays	0.000337
lusy2_nonfunctional_arrays	0.002133
lusy2_nonfunctional_arrays	0.643585
lusy2_nonfunctional_arrays	0.000176
lusy2_nonfunctional_arrays	0.019298
lusy2_nonfunctional_arrays	0.022445
lusy2_nonfunctional_arrays	0.002428
lusy2_nonfunctional_arrays	0.003842
lusy2_nonfunctional_arrays	0.075884
lusy2_nonfunctional_arrays	0.001173
lusy2_nonfunctional_arrays	0.020826
lusy2_nonfunctional_arrays	0.017111
lusy2_nonfunctional_arrays	0.028088
lusy2_nonfunctional_arrays	0.022762
lusy2_nonfunctional_arrays	0.000181
lusy2_nonfunctional_arrays	0.001368
lusy2_nonfunctional_arrays	0.009518
lusy2_nonfunctional_arrays	0.003358
lusy2_nonfunctional_arrays	0.000175
lusy2_nonfunctional_arrays	0.010869
lusy2_nonfunctional_arrays	0.003416
lusy2_nonfunctional_arrays	0.051924
lusy2_nonfunctional_arrays	0.000175
lusy2_nonfunctional_arrays	0.031372
lusy2_nonfunctional_arrays	0.000175
lusy2_nonfunctional_arrays	0.000172
lusy2_nonfunctional_arrays	0.005419
lusy2_nonfunctional_arrays	0.029881
lusy2_nonfunctional_arrays	0.000171
lusy2_nonfunctional_arrays	0.000166
lusy2_nonfunctional_arrays	0.000178
lusy2_nonfunctional_arrays	0.046032
lusy2_nonfunctional_arrays	0.000538
lusy2_nonfunctional_arrays	0.00244
lusy2_nonfunctional_arrays	0.018352
lusy2_nonfunctional_arrays	0.13461
lusy2_nonfunctional_arrays	0.004627
lusy2_nonfunctional_arrays	0.011185
lusy2_nonfunctional_arrays	0.000176
lusy2_nonfunctional_arrays	0.032707
lusy2_nonfunctional_arrays	0.00439
lusy2_nonfunctional_arrays	0.372113
lusy2_nonfunctional_arrays	0.301688
lusy2_nonfunctional_arrays	0.018264
lusy2_nonfunctional_arrays	0.00018
lusy2_nonfunctional_arrays	0.065143
lusy2_nonfunctional_arrays	0.006981
lusy2_nonfunctional_arrays	0.077012
lusy2_nonfunctional_arrays	0.007038
lusy2_nonfunctional_arrays	0.095457
lusy2_nonfunctional_arrays	0.031506
lusy2_nonfunctional_arrays	0.000599
lusy2_nonfunctional_arrays	0.006545
lusy2_nonfunctional_arrays	0.005703
lusy2_nonfunctional_arrays	0.031431
lusy2_nonfunctional_arrays	0.010029
lusy2_nonfunctional_arrays	0.000176
lusy2_nonfunctional_arrays	0.001549
lusy2_nonfunctional_arrays	0.017575
lusy2_nonfunctional_arrays	0.003313
lusy2_nonfunctional_arrays	0.008408
lusy2_nonfunctional_arrays	0.000349
lusy2_nonfunctional_arrays	0.003416
lusy2_nonfunctional_arrays	0.002704
lusy2_nonfunctional_arrays	0.002649
lusy2_nonfunctional_arrays	0.021458
lusy2_nonfunctional_arrays	0.00017
lusy2_nonfunctional_arrays	0.000177
lusy2_nonfunctional_arrays	0.014274
lusy2_nonfunctional_arrays	0.004538
lusy2_nonfunctional_arrays	0.000176
lusy2_nonfunctional_arrays	0.000696
lusy2_nonfunctional_arrays	0.001305
lusy2_nonfunctional_arrays	0.024204
lusy2_nonfunctional_arrays	0.004142
lusy2_nonfunctional_arrays	0.003696
lusy2_nonfunctional_arrays	0.009408
lusy2_nonfunctional_arrays	0.000353
lusy2_nonfunctional_arrays	0.017953
lusy2_nonfunctional_arrays	0.019535
lusy2_nonfunctional_arrays	0.030939
lusy2_nonfunctional_arrays	0.018139
lusy2_nonfunctional_arrays	0.000861
lusy2_nonfunctional_arrays	0.042705
lusy2_nonfunctional_arrays	0.000527
lusy2_nonfunctional_arrays	0.010477
lusy2_nonfunctional_arrays	0.037952
lusy2_nonfunctional_arrays	0.007441
lusy2_nonfunctional_arrays	0.009549
lusy2_nonfunctional_arrays	0.000718
lusy2_nonfunctional_arrays	0.002088
lusy2_nonfunctional_arrays	0.000173
lusy2_nonfunctional_arrays	0.000342
lusy2_nonfunctional_arrays	0.0162
lusy2_nonfunctional_arrays	0.001667
lusy2_nonfunctional_arrays	0.02138
lusy2_nonfunctional_arrays	0.000172
lusy2_nonfunctional_arrays	0.00998
lusy2_nonfunctional_arrays	0.000173
lusy2_nonfunctional_arrays	0.000178
lusy2_nonfunctional_arrays	0.001325
lusy2_nonfunctional_arrays	0.013717
lusy2_nonfunctional_arrays	0.006512
lusy2_nonfunctional_arrays	0.024254
lusy2_nonfunctional_arrays	0.000881
lusy2_nonfunctional_arrays	0.041871
lusy2_nonfunctional_arrays	0.006565
lusy2_nonfunctional_arrays	0.000878
lusy2_nonfunctional_arrays	0.000363
lusy2_nonfunctional_arrays	0.001421
lusy2_nonfunctional_arrays	0.00631
lusy2_nonfunctional_arrays	0.006071
lusy2_nonfunctional_arrays	0.003448
lusy2_nonfunctional_arrays	0.014522
lusy2_nonfunctional_arrays	0.009898
lusy2_nonfunctional_arrays	0.081317
lusy2_nonfunctional_arrays	0.007084
lusy2_nonfunctional_arrays	0.004751
lusy2_nonfunctional_arrays	0.008042
lusy2_nonfunctional_arrays	0.084919
lusy2_nonfunctional_arrays	0.000518
lusy2_nonfunctional_arrays	0.001782
lusy2_nonfunctional_arrays	0.004619
lusy2_nonfunctional_arrays	0.001794
lusy2_nonfunctional_arrays	0.000177
lusy2_nonfunctional_arrays	0.005865
lusy2_nonfunctional_arrays	0.004637
lusy2_nonfunctional_arrays	0.009712
lusy2_nonfunctional_arrays	0.007833
lusy2_nonfunctional_arrays	0.019433
lusy2_nonfunctional_arrays	0.00813
lusy2_nonfunctional_arrays	0.005112
lusy2_nonfunctional_arrays	0.000531
lusy2_nonfunctional_arrays	0.01358
lusy2_nonfunctional_arrays	0.013202
lusy2_nonfunctional_arrays	0.003357
lusy2_nonfunctional_arrays	0.008319
lusy2_nonfunctional_arrays	0.010792
lusy2_nonfunctional_arrays	0.000954
lusy2_nonfunctional_arrays	0.148216
lusy2_nonfunctional_arrays	0.358339
lusy2_nonfunctional_arrays	0.047376
lusy2_nonfunctional_arrays	0.067284
lusy2_nonfunctional_arrays	0.022299
lusy2_nonfunctional_arrays	0.000181
lusy2_nonfunctional_arrays	0.019841
lusy2_nonfunctional_arrays	0.00064
lusy2_nonfunctional_arrays	0.000173
lusy2_nonfunctional_arrays	0.00344
lusy2_nonfunctional_arrays	0.003056
lusy2_nonfunctional_arrays	0.002098
lusy2_nonfunctional_arrays	0.080755
lusy2_nonfunctional_arrays	0.000177
lusy2_nonfunctional_arrays	0.000177
lusy2_nonfunctional_arrays	0.000175
lusy2_nonfunctional_arrays	0.000709
lusy2_nonfunctional_arrays	0.001381
lusy2_nonfunctional_arrays	0.000347
lusy2_nonfunctional_arrays	0.000176
lusy2_nonfunctional_arrays	0.001207
lusy2_nonfunctional_arrays	0.001497
lusy2_nonfunctional_arrays	0.078517
lusy2_nonfunctional_arrays	0.007668
lusy2_nonfunctional_arrays	0.000169
lusy2_nonfunctional_arrays	0.000511
lusy2_nonfunctional_arrays	0.040078
lusy2_nonfunctional_arrays	0.000184
lusy2_nonfunctional_arrays	0.000469
lusy2_nonfunctional_arrays	0.000173
lusy2_nonfunctional_arrays	0.145647
lusy2_nonfunctional_arrays	0.007054
lusy2_nonfunctional_arrays	0.016647
lusy2_nonfunctional_arrays	0.011822
lusy2_nonfunctional_arrays	0.007054
lusy2_nonfunctional_arrays	0.272931
lusy2_nonfunctional_arrays	0.000174
lusy2_nonfunctional_arrays	0.005132
lusy2_nonfunctional_arrays	0.162339
lusy2_nonfunctional_arrays	0.000173
lusy2_nonfunctional_arrays	0.007872
lusy2_nonfunctional_arrays	0.012184
lusy2_nonfunctional_arrays	0.010092
lusy2_nonfunctional_arrays	0.004421
lusy2_nonfunctional_arrays	0.001945
lusy2_nonfunctional_arrays	0.002768
lusy2_nonfunctional_arrays	0.000771
lusy2_nonfunctional_arrays	0.005909
lusy2_nonfunctional_arrays	0.045112
lusy2_nonfunctional_arrays	0.305966
lusy2_nonfunctional_arrays	0.000346
lusy2_nonfunctional_arrays	0.000347
lusy2_nonfunctional_arrays	0.000347
lusy2_nonfunctional_arrays	0.146211
lusy2_nonfunctional_arrays	0.00192
lusy2_nonfunctional_arrays	0.001847
lusy2_nonfunctional_arrays	0.044247
lusy2_nonfunctional_arrays	0.004166
lusy2_nonfunctional_arrays	0.004718
lusy2_nonfunctional_arrays	0.128264
lusy2_nonfunctional_arrays	0.007053
lusy2_nonfunctional_arrays	0.000521
lusy2_nonfunctional_arrays	0.000177
lusy2_nonfunctional_arrays	0.009814
lusy2_nonfunctional_arrays	0.000176
lusy2_nonfunctional_arrays	0.007138
lusy2_nonfunctional_arrays	0.006965
lusy2_nonfunctional_arrays	0.000526
lusy2_nonfunctional_arrays	0.000526
lusy2_nonfunctional_arrays	0.01309
lusy2_nonfunctional_arrays	0.000171
lusy2_nonfunctional_arrays	0.025731
lusy2_nonfunctional_arrays	0.001091
lusy2_nonfunctional_arrays	0.101727
lusy2_nonfunctional_arrays	0.001094
lusy2_nonfunctional_arrays	0.007195
lusy2_nonfunctional_arrays	0.000178
lusy2_nonfunctional_arrays	0.010575
lusy2_nonfunctional_arrays	0.008277
lusy2_nonfunctional_arrays	0.025898
lusy2_nonfunctional_arrays	0.00072
lusy2_nonfunctional_arrays	0.02715
lusy2_nonfunctional_arrays	0.000173
lusy2_nonfunctional_arrays	0.004145
lusy2_nonfunctional_arrays	0.000172
lusy2_nonfunctional_arrays	0.001003
lusy2_nonfunctional_arrays	0.000168
lusy2_nonfunctional_arrays	0.001431
lusy2_nonfunctional_arrays	0.000173
lusy2_nonfunctional_arrays	0.026044
lusy2_nonfunctional_arrays	0.004274
lusy2_nonfunctional_arrays	0.00338
lusy2_nonfunctional_arrays	0.001874
lusy2_nonfunctional_arrays	0.000359
lusy2_nonfunctional_arrays	0.05984
lusy2_nonfunctional_arrays	0.000175
lusy2_nonfunctional_arrays	0.012046
lusy2_nonfunctional_arrays	0.001191
lusy2_nonfunctional_arrays	0.000176
lusy2_nonfunctional_arrays	0.000176
lusy2_nonfunctional_arrays	0.105791
lusy2_nonfunctional_arrays	0.002573
lusy2_nonfunctional_arrays	0.06006
lusy2_nonfunctional_arrays	0.001903
lusy2_nonfunctional_arrays	0.015126
lusy2_nonfunctional_arrays	0.001578
lusy2_nonfunctional_arrays	0.000177
lusy2_nonfunctional_arrays	0.003114
lusy2_nonfunctional_arrays	0.004315
lusy2_nonfunctional_arrays	0.002059
lusy2_nonfunctional_arrays	0.009475
lusy2_nonfunctional_arrays	0.001229
lusy2_nonfunctional_arrays	0.000522
lusy2_nonfunctional_arrays	0.002482
lusy2_nonfunctional_arrays	0.002351
lusy2_nonfunctional_arrays	0.000169
lusy2_nonfunctional_arrays	0.01511
lusy2_nonfunctional_arrays	0.004695
lusy2_nonfunctional_arrays	0.000175
lusy2_nonfunctional_arrays	0.000174
lusy2_nonfunctional_arrays	0.054785
lusy2_nonfunctional_arrays	0.001697
lusy2_nonfunctional_arrays	0.000177
lusy2_nonfunctional_arrays	0.016832
lusy2_nonfunctional_arrays	0.001234
lusy2_nonfunctional_arrays	0.003217
lusy2_nonfunctional_arrays	0.028752
lusy2_nonfunctional_arrays	0.000606
lusy2_nonfunctional_arrays	0.000176
lusy2_nonfunctional_arrays	0.00197
lusy2_nonfunctional_arrays	0.024265
lusy2_nonfunctional_arrays	0.000893
lusy2_nonfunctional_arrays	0.005545
lusy2_nonfunctional_arrays	0.007282
lusy2_nonfunctional_arrays	0.000177
lusy2_nonfunctional_arrays	0.001924
lusy2_nonfunctional_arrays	0.000516
lusy2_nonfunctional_arrays	0.246033
lusy2_nonfunctional_arrays	0.004891
lusy2_nonfunctional_arrays	0.074741
lusy2_nonfunctional_arrays	0.00119
lusy2_nonfunctional_arrays	0.005157
lusy2_nonfunctional_arrays	0.005641
lusy2_nonfunctional_arrays	0.178272
lusy2_nonfunctional_arrays	0.000165
lusy2_nonfunctional_arrays	0.006325
lusy2_nonfunctional_arrays	0.008604
lusy2_nonfunctional_arrays	0.000169
lusy2_nonfunctional_arrays	0.000178
lusy2_nonfunctional_arrays	0.027783
lusy2_nonfunctional_arrays	0.013154
lusy2_nonfunctional_arrays	0.012962
lusy2_nonfunctional_arrays	0.001405
lusy2_nonfunctional_arrays	0.000172
lusy2_nonfunctional_arrays	0.002977
lusy2_nonfunctional_arrays	0.05997
lusy2_nonfunctional_arrays	0.003686
lusy2_nonfunctional_arrays	0.00209
lusy2_nonfunctional_arrays	0.000178
lusy2_nonfunctional_arrays	0.001342
lusy2_nonfunctional_arrays	0.00137
lusy2_nonfunctional_arrays	0.005936
lusy2_nonfunctional_arrays	0.002426
lusy2_nonfunctional_arrays	0.003697
lusy2_nonfunctional_arrays	0.044712
lusy2_nonfunctional_arrays	0.000525
lusy2_nonfunctional_arrays	0.130552
lusy2_nonfunctional_arrays	0.066905
lusy2_nonfunctional_arrays	0.01245
lusy2_nonfunctional_arrays	0.00191
lusy2_nonfunctional_arrays	0.010206
lusy2_nonfunctional_arrays	0.000354
lusy2_nonfunctional_arrays	0.000353
lusy2_nonfunctional_arrays	0.00279
lusy2_nonfunctional_arrays	0.002618
lusy2_nonfunctional_arrays	0.014784
lusy2_nonfunctional_arrays	0.00053
lusy2_nonfunctional_arrays	0.021358
lusy2_nonfunctional_arrays	0.129472
lusy2_nonfunctional_arrays	0.000175
lusy2_nonfunctional_arrays	0.00018
lusy2_nonfunctional_arrays	0.002402
lusy2_nonfunctional_arrays	0.000174
lusy2_nonfunctional_arrays	0.005567
lusy2_nonfunctional_arrays	0.000172
lusy2_nonfunctional_arrays	0.037424
lusy2_nonfunctional_arrays	0.000174
lusy2_nonfunctional_arrays	0.012258
lusy2_nonfunctional_arrays	0.025548
lusy2_nonfunctional_arrays	0.060274
lusy2_nonfunctional_arrays	0.000174
lusy2_nonfunctional_arrays	0.044555
lusy2_nonfunctional_arrays	0.047816
lusy2_nonfunctional_arrays	0.000174
lusy2_nonfunctional_arrays	0.003545
[truncated: 12 more rows]

## Sheet: Fig. 3d
Figure 3d
fasta_index	fasta_length	palindrome_count	palindrome_density	dataset
1	295199	35847	121.433	lusy1_centromeric
2	128473	17137	133.39	lusy1_centromeric
3	168999	21147	125.131	lusy1_centromeric
4	116199	14437	124.244	lusy1_centromeric
5	141372	19101	135.112	lusy1_centromeric
6	227036	29825	131.367	lusy1_centromeric
7	312961	38626	123.421	lusy1_centromeric
8	106413	13324	125.21	lusy1_centromeric
9	96799	7624	78.7611	lusy1_centromeric
10	1230	63	51.2195	lusy1_centromeric
11	218299	27501	125.979	lusy1_centromeric
12	12687	1219	96.0826	lusy1_centromeric
13	4441	455	102.454	lusy1_centromeric
14	86439	8641	99.9665	lusy1_centromeric
15	32999	3194	96.7908	lusy1_centromeric
16	31599	3451	109.212	lusy1_centromeric
17	1816872	256507	141.181	lusy1_centromeric
18	38199	3626	94.924	lusy1_centromeric
19	95399	8678	90.9653	lusy1_centromeric
20	740199	99365	134.241	lusy1_centromeric
21	4721	386	81.7623	lusy1_centromeric
22	79799	9974	124.989	lusy1_centromeric
23	333788	41919	125.586	lusy1_centromeric
24	917391	122025	133.013	lusy1_centromeric
25	61313	5806	94.6944	lusy1_centromeric
26	308999	39873	129.039	lusy1_centromeric
27	7811	729	93.3299	lusy1_centromeric
28	354199	45757	129.184	lusy1_centromeric
29	86799	11621	133.884	lusy1_centromeric
30	24999	2760	110.404	lusy1_centromeric
31	242104	32218	133.075	lusy1_centromeric
32	267199	35393	132.459	lusy1_centromeric
33	67999	8480	124.708	lusy1_centromeric
34	56152	5758	102.543	lusy1_centromeric
35	100320	12579	125.389	lusy1_centromeric
36	63799	7998	125.362	lusy1_centromeric
37	460692	62303	135.238	lusy1_centromeric
38	148660	19668	132.302	lusy1_centromeric
39	150440	19969	132.737	lusy1_centromeric
40	300769	39392	130.971	lusy1_centromeric
41	11203	1503	134.16	lusy1_centromeric
42	413799	56419	136.344	lusy1_centromeric
43	306582	36422	118.8	lusy1_centromeric
44	477826	64479	134.942	lusy1_centromeric
45	27104	2585	95.3734	lusy1_centromeric
46	3354	293	87.3584	lusy1_centromeric
47	28986	2693	92.9069	lusy1_centromeric
48	7007	651	92.9071	lusy1_centromeric
49	749000	89992	120.15	lusy1_centromeric
50	69399	6951	100.16	lusy1_centromeric
51	42082	4212	100.09	lusy1_centromeric
52	3715	362	97.4428	lusy1_centromeric
53	475517	60483	127.194	lusy1_centromeric
54	21399	1928	90.0977	lusy1_centromeric
55	21539	2761	128.186	lusy1_centromeric
56	422388	52794	124.989	lusy1_centromeric
57	299066	37859	126.591	lusy1_centromeric
58	220076	29113	132.286	lusy1_centromeric
59	54999	5515	100.275	lusy1_centromeric
60	195230	25868	132.5	lusy1_centromeric
61	437399	55891	127.78	lusy1_centromeric
62	114199	13361	116.998	lusy1_centromeric
63	166799	20999	125.894	lusy1_centromeric
64	74807	7845	104.87	lusy1_centromeric
65	103697	12989	125.259	lusy1_centromeric
66	62599	8231	131.488	lusy1_centromeric
67	323399	43536	134.62	lusy1_centromeric
68	45199	5715	126.441	lusy1_centromeric
69	248599	32234	129.663	lusy1_centromeric
70	25399	3110	122.446	lusy1_centromeric
71	175324	22900	130.615	lusy1_centromeric
72	69816	7991	114.458	lusy1_centromeric
73	24608	3066	124.594	lusy1_centromeric
74	70147	8683	123.783	lusy1_centromeric
75	225715	30580	135.481	lusy1_centromeric
76	164891	22449	136.144	lusy1_centromeric
77	129258	16147	124.921	lusy1_centromeric
78	3599	448	124.479	lusy1_centromeric
79	7570	752	99.3395	lusy1_centromeric
80	158580	19824	125.009	lusy1_centromeric
81	446799	52208	116.849	lusy1_centromeric
82	181399	20725	114.251	lusy1_centromeric
83	83201	9898	118.965	lusy1_centromeric
84	188538	22845	121.169	lusy1_centromeric
85	301599	37700	125	lusy1_centromeric
86	193774	24419	126.018	lusy1_centromeric
87	200491	25909	129.228	lusy1_centromeric
88	47134	5582	118.428	lusy1_centromeric
89	527009	65439	124.171	lusy1_centromeric
90	187799	24075	128.196	lusy1_centromeric
91	44399	4108	92.5246	lusy1_centromeric
92	5799	783	135.023	lusy1_centromeric
93	360140	53000	147.165	lusy1_centromeric
94	807650	121738	150.731	lusy1_centromeric
95	93843	14116	150.421	lusy1_centromeric
96	24363	3715	152.485	lusy1_centromeric
97	663399	98962	149.174	lusy1_centromeric
98	1268555	190797	150.405	lusy1_centromeric
99	44975	4359	96.9205	lusy1_centromeric
100	316799	43123	136.121	lusy1_centromeric
101	138599	17993	129.821	lusy1_centromeric
102	275845	35614	129.109	lusy1_centromeric
103	8199	758	92.4503	lusy1_centromeric
104	29323	3194	108.925	lusy1_centromeric
105	15199	1530	100.665	lusy1_centromeric
106	90974	11879	130.576	lusy1_centromeric
107	631911	82078	129.889	lusy1_centromeric
108	6907	703	101.781	lusy1_centromeric
109	49793	6259	125.7	lusy1_centromeric
110	23982	2261	94.279	lusy1_centromeric
111	66621	7029	105.507	lusy1_centromeric
112	8999	861	95.6773	lusy1_centromeric
113	91999	8430	91.6314	lusy1_centromeric
114	14799	1346	90.9521	lusy1_centromeric
115	1021453	136976	134.099	lusy1_centromeric
116	378712	50319	132.869	lusy1_centromeric
117	22144	2206	99.6207	lusy1_centromeric
118	126488	13586	107.409	lusy1_centromeric
119	1539	178	115.66	lusy1_centromeric
120	31799	3077	96.764	lusy1_centromeric
121	29999	3261	108.704	lusy1_centromeric
122	272419	34309	125.942	lusy1_centromeric
123	74849	8793	117.477	lusy1_centromeric
124	159958	20064	125.433	lusy1_centromeric
125	285599	35212	123.292	lusy1_centromeric
126	42399	5162	121.748	lusy1_centromeric
127	29399	3702	125.923	lusy1_centromeric
128	269782	33202	123.07	lusy1_centromeric
129	433998	54860	126.406	lusy1_centromeric
130	321945	42785	132.895	lusy1_centromeric
131	245995	30584	124.328	lusy1_centromeric
132	88254	10759	121.909	lusy1_centromeric
133	46622	4175	89.55	lusy1_centromeric
134	16199	1505	92.907	lusy1_centromeric
135	5599	585	104.483	lusy1_centromeric
136	123252	16343	132.598	lusy1_centromeric
137	761161	97636	128.272	lusy1_centromeric
138	27290	2590	94.9066	lusy1_centromeric
139	30199	2951	97.7185	lusy1_centromeric
140	501234	65866	131.408	lusy1_centromeric
141	256199	33869	132.198	lusy1_centromeric
142	45799	4277	93.3863	lusy1_centromeric
143	25599	2843	111.059	lusy1_centromeric
144	154799	19356	125.04	lusy1_centromeric
145	1438	135	93.8804	lusy1_centromeric
146	153695	19443	126.504	lusy1_centromeric
147	234199	29391	125.496	lusy1_centromeric
148	279999	36557	130.561	lusy1_centromeric
149	159599	19954	125.026	lusy1_centromeric
150	201421	26051	129.336	lusy1_centromeric
151	100999	12346	122.239	lusy1_centromeric
152	371810	46224	124.322	lusy1_centromeric
153	87199	12362	141.768	lusy1_centromeric
154	310517	42959	138.347	lusy1_centromeric
155	224399	31043	138.338	lusy1_centromeric
156	164258	21173	128.901	lusy1_centromeric
157	130062	16328	125.54	lusy1_centromeric
158	145597	18621	127.894	lusy1_centromeric
159	155774	19773	126.934	lusy1_centromeric
160	109105	13971	128.051	lusy1_centromeric
161	106664	13615	127.644	lusy1_centromeric
162	94458	11808	125.008	lusy1_centromeric
163	125	18	144	lusy1_centromeric
164	310388	38351	123.558	lusy1_centromeric
165	45999	4646	101.002	lusy1_centromeric
166	134639	13338	99.0649	lusy1_centromeric
167	74509	8301	111.409	lusy1_centromeric
168	220399	26320	119.42	lusy1_centromeric
169	92199	10757	116.672	lusy1_centromeric
170	79389	9385	118.215	lusy1_centromeric
171	187419	22667	120.943	lusy1_centromeric
172	108541	12925	119.079	lusy1_centromeric
173	241318	31624	131.047	lusy1_centromeric
174	269599	34672	128.606	lusy1_centromeric
175	261648	31817	121.602	lusy1_centromeric
176	30999	2977	96.0354	lusy1_centromeric
177	44450	4112	92.5084	lusy1_centromeric
178	56799	7535	132.661	lusy1_centromeric
179	349799	45449	129.929	lusy1_centromeric
180	1005	116	115.423	lusy1_centromeric
181	10333	1168	113.036	lusy1_centromeric
182	150742	17066	113.213	lusy1_centromeric
183	50165	5384	107.326	lusy1_centromeric
184	714461	94762	132.634	lusy1_centromeric
185	17399	2178	125.18	lusy1_centromeric
186	115599	14899	128.885	lusy1_centromeric
187	73862	6912	93.5799	lusy1_centromeric
188	155148	19443	125.319	lusy1_centromeric
189	44039	4662	105.861	lusy1_centromeric
190	9999	1171	117.112	lusy1_centromeric
191	280400	36977	131.872	lusy1_centromeric
192	3038	319	105.003	lusy1_centromeric
193	146539	17888	122.07	lusy1_centromeric
194	264999	34013	128.351	lusy1_centromeric
195	30128	2662	88.3563	lusy1_centromeric
196	83923	10175	121.242	lusy1_centromeric
197	59799	7472	124.952	lusy1_centromeric
198	179040	22357	124.872	lusy1_centromeric
199	219283	26212	119.535	lusy1_centromeric
200	116815	14500	124.128	lusy1_centromeric
201	330653	40498	122.479	lusy1_centromeric
202	289199	35588	123.057	lusy1_centromeric
203	350749	44551	127.017	lusy1_centromeric
204	184069	23087	125.426	lusy1_centromeric
205	190599	23769	124.707	lusy1_centromeric
206	130528	17216	131.895	lusy1_centromeric
207	1539	169	109.812	lusy1_centromeric
208	117496	14955	127.281	lusy1_centromeric
209	169022	21559	127.551	lusy1_centromeric
210	268999	34256	127.346	lusy1_centromeric
211	33544	3151	93.9363	lusy1_centromeric
212	64199	7277	113.351	lusy1_centromeric
213	107431	9985	92.9434	lusy1_centromeric
214	76279	7087	92.9089	lusy1_centromeric
215	2335364	353145	151.216	lusy1_centromeric
216	28190	2878	102.093	lusy1_centromeric
217	80199	9207	114.802	lusy1_centromeric
218	33199	3182	95.8463	lusy1_centromeric
219	4276	540	126.286	lusy1_centromeric
220	306004	39046	127.6	lusy1_centromeric
221	428799	49672	115.84	lusy1_centromeric
222	351839	43112	122.533	lusy1_centromeric
223	341587	45947	134.51	lusy1_centromeric
224	213399	27473	128.74	lusy1_centromeric
225	344350	43944	127.614	lusy1_centromeric
226	540199	72766	134.702	lusy1_centromeric
227	261199	33885	129.729	lusy1_centromeric
228	20447	1895	92.6786	lusy1_centromeric
229	15453	1274	82.4435	lusy1_centromeric
230	178199	22758	127.711	lusy1_centromeric
231	19799	1820	91.9238	lusy1_centromeric
232	227199	31724	139.631	lusy1_centromeric
233	418016	52023	124.452	lusy1_centromeric
234	52265	6058	115.909	lusy1_centromeric
235	12599	1164	92.3883	lusy1_centromeric
236	7005	774	110.493	lusy1_centromeric
237	119799	13158	109.834	lusy1_centromeric
238	227399	27849	122.468	lusy1_centromeric
239	174571	23228	133.058	lusy1_centromeric
240	12264	1174	95.7273	lusy1_centromeric
241	222199	28694	129.136	lusy1_centromeric
242	210316	26919	127.993	lusy1_centromeric
243	36618	4902	133.869	lusy1_centromeric
244	203567	27572	135.444	lusy1_centromeric
245	2940	409	139.116	lusy1_centromeric
246	90599	11671	128.82	lusy1_centromeric
247	124999	15557	124.457	lusy1_centromeric
1	26424	3354	126.93	lusy1_noncentromeric
2	1662	230	138.387	lusy1_noncentromeric
3	38420	4258	110.828	lusy1_noncentromeric
4	17486	1878	107.4	lusy1_noncentromeric
5	1487	207	139.206	lusy1_noncentromeric
6	2358	239	101.357	lusy1_noncentromeric
7	2733	344	125.869	lusy1_noncentromeric
8	11396	1147	100.649	lusy1_noncentromeric
9	3229	305	94.4565	lusy1_noncentromeric
10	18675	2326	124.552	lusy1_noncentromeric
11	18696	2325	124.358	lusy1_noncentromeric
12	18597	2284	122.816	lusy1_noncentromeric
13	3431	337	98.2221	lusy1_noncentromeric
14	6554	620	94.5987	lusy1_noncentromeric
15	26458	2557	96.6437	lusy1_noncentromeric
16	25042	2452	97.9155	lusy1_noncentromeric
17	16341	1835	112.294	lusy1_noncentromeric
18	12793	1155	90.2837	lusy1_noncentromeric
19	371	43	115.903	lusy1_noncentromeric
20	1623	195	120.148	lusy1_noncentromeric
21	374	35	93.5829	lusy1_noncentromeric
22	15803	1676	106.056	lusy1_noncentromeric
23	501	50	99.8004	lusy1_noncentromeric
24	42333	3846	90.8511	lusy1_noncentromeric
25	11733	1110	94.605	lusy1_noncentromeric
26	2541	274	107.832	lusy1_noncentromeric
27	11455	1146	100.044	lusy1_noncentromeric
28	5680	636	111.972	lusy1_noncentromeric
29	1373	139	101.238	lusy1_noncentromeric
30	11370	1194	105.013	lusy1_noncentromeric
31	240	43	179.167	lusy1_noncentromeric
32	6034	566	93.8018	lusy1_noncentromeric
33	1865	169	90.6166	lusy1_noncentromeric
34	18568	1678	90.3705	lusy1_noncentromeric
35	7196	692	96.1645	lusy1_noncentromeric
36	5162	488	94.537	lusy1_noncentromeric
37	380	39	102.632	lusy1_noncentromeric
38	3281	305	92.9595	lusy1_noncentromeric
39	14608	1578	108.023	lusy1_noncentromeric
40	4031	359	89.0598	lusy1_noncentromeric
41	371	40	107.817	lusy1_noncentromeric
42	23051	2309	100.169	lusy1_noncentromeric
43	2343	225	96.0307	lusy1_noncentromeric
44	5730	560	97.7312	lusy1_noncentromeric
45	2865	276	96.3351	lusy1_noncentromeric
46	999	136	136.136	lusy1_noncentromeric
47	7595	680	89.5326	lusy1_noncentromeric
48	617	60	97.2447	lusy1_noncentromeric
49	17567	1752	99.7325	lusy1_noncentromeric
50	124	15	120.968	lusy1_noncentromeric
51	368	37	100.543	lusy1_noncentromeric
52	757	84	110.964	lusy1_noncentromeric
53	11288	1033	91.5131	lusy1_noncentromeric
54	5620	513	91.2811	lusy1_noncentromeric
55	3759	366	97.3663	lusy1_noncentromeric
56	2350	226	96.1702	lusy1_noncentromeric
57	1243	111	89.3001	lusy1_noncentromeric
58	500	57	114	lusy1_noncentromeric
59	124	13	104.839	lusy1_noncentromeric
60	9938	920	92.574	lusy1_noncentromeric
61	873	92	105.384	lusy1_noncentromeric
62	17066	1548	90.7067	lusy1_noncentromeric
63	244	20	81.9672	lusy1_noncentromeric
64	3117	377	120.95	lusy1_noncentromeric
65	372	38	102.151	lusy1_noncentromeric
66	249	17	68.2731	lusy1_noncentromeric
67	2903	334	115.053	lusy1_noncentromeric
68	10939	1136	103.849	lusy1_noncentromeric
69	8776	1021	116.34	lusy1_noncentromeric
70	27531	3441	124.986	lusy1_noncentromeric
71	4838	589	121.745	lusy1_noncentromeric
72	12011	1395	116.144	lusy1_noncentromeric
73	7049	862	122.287	lusy1_noncentromeric
74	250	18	72	lusy1_noncentromeric
75	498	68	136.546	lusy1_noncentromeric
76	2811	294	104.589	lusy1_noncentromeric
77	381	53	139.108	lusy1_noncentromeric
78	249	26	104.418	lusy1_noncentromeric
79	623	66	105.939	lusy1_noncentromeric
80	620	66	106.452	lusy1_noncentromeric
81	10121	1003	99.1009	lusy1_noncentromeric
82	7869	859	109.163	lusy1_noncentromeric
83	873	86	98.5109	lusy1_noncentromeric
84	12091	1213	100.323	lusy1_noncentromeric
85	6040	539	89.2384	lusy1_noncentromeric
86	730	86	117.808	lusy1_noncentromeric
87	1618	152	93.9431	lusy1_noncentromeric
88	1227	124	101.059	lusy1_noncentromeric
89	125	12	96	lusy1_noncentromeric
90	750	89	118.667	lusy1_noncentromeric
91	1708	154	90.1639	lusy1_noncentromeric
92	369	53	143.631	lusy1_noncentromeric
93	4714	449	95.2482	lusy1_noncentromeric
94	8949	842	94.0887	lusy1_noncentromeric
95	11568	1528	132.089	lusy1_noncentromeric
96	1400	163	116.429	lusy1_noncentromeric
97	125	12	96	lusy1_noncentromeric
98	125	11	88	lusy1_noncentromeric
99	3917	409	104.417	lusy1_noncentromeric
100	4657	440	94.4814	lusy1_noncentromeric
101	3619	380	105.001	lusy1_noncentromeric
102	2021	197	97.4765	lusy1_noncentromeric
103	980	107	109.184	lusy1_noncentromeric
104	21642	2077	95.9708	lusy1_noncentromeric
105	991	80	80.7265	lusy1_noncentromeric
106	10318	1229	119.112	lusy1_noncentromeric
107	1783	176	98.71	lusy1_noncentromeric
108	1505	139	92.3588	lusy1_noncentromeric
109	124	17	137.097	lusy1_noncentromeric
110	120	10	83.3333	lusy1_noncentromeric
111	2099	251	119.581	lusy1_noncentromeric
112	250	29	116	lusy1_noncentromeric
113	122	12	98.3607	lusy1_noncentromeric
114	498	63	126.506	lusy1_noncentromeric
115	371	38	102.426	lusy1_noncentromeric
116	26371	3739	141.785	lusy1_noncentromeric
117	449151	59197	131.798	lusy1_noncentromeric
118	4361	597	136.895	lusy1_noncentromeric
119	25788	2526	97.9525	lusy1_noncentromeric
120	21741	2038	93.7399	lusy1_noncentromeric
121	21264	1919	90.2464	lusy1_noncentromeric
122	9893	812	82.0782	lusy1_noncentromeric
123	126	9	71.4286	lusy1_noncentromeric
124	3794	369	97.2588	lusy1_noncentromeric
125	54001	5106	94.5538	lusy1_noncentromeric
126	8723	812	93.0872	lusy1_noncentromeric
127	14857	1413	95.1067	lusy1_noncentromeric
128	12565	1211	96.3788	lusy1_noncentromeric
129	994	86	86.5191	lusy1_noncentromeric
130	6872	626	91.0943	lusy1_noncentromeric
131	13266	1974	148.801	lusy1_noncentromeric
132	15593	1640	105.175	lusy1_noncentromeric
133	124	11	88.7097	lusy1_noncentromeric
134	7611	767	100.775	lusy1_noncentromeric
135	3785	391	103.303	lusy1_noncentromeric
136	2590	217	83.7838	lusy1_noncentromeric
137	250	23	92	lusy1_noncentromeric
138	1594	155	97.2396	lusy1_noncentromeric
139	2611	299	114.516	lusy1_noncentromeric
140	629	74	117.647	lusy1_noncentromeric
141	5772	647	112.093	lusy1_noncentromeric
142	18969	1810	95.4188	lusy1_noncentromeric
143	1362	176	129.222	lusy1_noncentromeric
144	615	71	115.447	lusy1_noncentromeric
145	17170	1733	100.932	lusy1_noncentromeric
146	16574	1726	104.139	lusy1_noncentromeric
147	870	96	110.345	lusy1_noncentromeric
148	1828	285	155.908	lusy1_noncentromeric
149	627	69	110.048	lusy1_noncentromeric
150	488	48	98.3607	lusy1_noncentromeric
151	115	10	86.9565	lusy1_noncentromeric
152	2448	243	99.2647	lusy1_noncentromeric
153	2148	261	121.508	lusy1_noncentromeric
154	2774	284	102.379	lusy1_noncentromeric
155	320444	42482	132.572	lusy1_noncentromeric
156	1490	181	121.477	lusy1_noncentromeric
157	3172	318	100.252	lusy1_noncentromeric
158	5975	636	106.444	lusy1_noncentromeric
159	13521	1339	99.0311	lusy1_noncentromeric
160	2799	249	88.9603	lusy1_noncentromeric
161	2715	275	101.289	lusy1_noncentromeric
162	1614	135	83.6431	lusy1_noncentromeric
163	2138	295	137.979	lusy1_noncentromeric
164	484	44	90.9091	lusy1_noncentromeric
165	4418	371	83.9746	lusy1_noncentromeric
166	15844	1585	100.038	lusy1_noncentromeric
167	120	8	66.6667	lusy1_noncentromeric
168	57426	6123	106.624	lusy1_noncentromeric
169	393	39	99.2366	lusy1_noncentromeric
170	867	94	108.42	lusy1_noncentromeric
171	199466	23806	119.349	lusy1_noncentromeric
172	3945	547	138.657	lusy1_noncentromeric
173	212141	29155	137.432	lusy1_noncentromeric
174	3715	432	116.285	lusy1_noncentromeric
175	163729	21018	128.371	lusy1_noncentromeric
176	124	12	96.7742	lusy1_noncentromeric
177	373	32	85.7909	lusy1_noncentromeric
178	4928	578	117.289	lusy1_noncentromeric
179	317431	41806	131.701	lusy1_noncentromeric
180	447863	58970	131.67	lusy1_noncentromeric
181	1696	220	129.717	lusy1_noncentromeric
182	168698	20147	119.426	lusy1_noncentromeric
183	2112	240	113.636	lusy1_noncentromeric
184	17803	2343	131.607	lusy1_noncentromeric
185	125	9	72	lusy1_noncentromeric
186	373	33	88.4718	lusy1_noncentromeric
187	1863	165	88.5668	lusy1_noncentromeric
188	121	14	115.702	lusy1_noncentromeric
189	11049	1329	120.282	lusy1_noncentromeric
190	11030	1100	99.728	lusy1_noncentromeric
191	868	79	91.0138	lusy1_noncentromeric
192	125	12	96	lusy1_noncentromeric
193	3014	288	95.5541	lusy1_noncentromeric
194	1971	267	135.464	lusy1_noncentromeric
195	8944	827	92.4642	lusy1_noncentromeric
196	500	55	110	lusy1_noncentromeric
197	126	12	95.2381	lusy1_noncentromeric
198	2270	212	93.3921	lusy1_noncentromeric
199	1105	83	75.1131	lusy1_noncentromeric
200	532169	66761	125.451	lusy1_noncentromeric
201	425	38	89.4118	lusy1_noncentromeric
202	124	16	129.032	lusy1_noncentromeric
203	1606	173	107.721	lusy1_noncentromeric
204	621	57	91.7874	lusy1_noncentromeric
205	77955	11424	146.546	lusy1_noncentromeric
206	497	55	110.664	lusy1_noncentromeric
207	125	12	96	lusy1_noncentromeric
208	3571	340	95.2114	lusy1_noncentromeric
209	2359	247	104.705	lusy1_noncentromeric
210	251	24	95.6175	lusy1_noncentromeric
211	2376	283	119.108	lusy1_noncentromeric
212	28546	2779	97.3516	lusy1_noncentromeric
213	3858	395	102.385	lusy1_noncentromeric
214	4799	437	91.0606	lusy1_noncentromeric
215	3541	374	105.62	lusy1_noncentromeric
216	744	90	120.968	lusy1_noncentromeric
217	496	53	106.855	lusy1_noncentromeric
218	17600	1988	112.955	lusy1_noncentromeric
219	18394	1668	90.6817	lusy1_noncentromeric
220	5711	544	95.2548	lusy1_noncentromeric
221	619	54	87.2375	lusy1_noncentromeric
222	15176	1358	89.4834	lusy1_noncentromeric
223	1274	115	90.2669	lusy1_noncentromeric
224	1404	127	90.4558	lusy1_noncentromeric
225	1405	131	93.2384	lusy1_noncentromeric
226	24405	2251	92.2352	lusy1_noncentromeric
227	1245	118	94.7791	lusy1_noncentromeric
228	3372	317	94.0095	lusy1_noncentromeric
229	22923	2452	106.967	lusy1_noncentromeric
230	9385	927	98.7746	lusy1_noncentromeric
231	121	16	132.231	lusy1_noncentromeric
232	1241	130	104.754	lusy1_noncentromeric
233	7558	949	125.562	lusy1_noncentromeric
234	2412	244	101.161	lusy1_noncentromeric
235	27311	2605	95.3828	lusy1_noncentromeric
236	12621	1256	99.5167	lusy1_noncentromeric
237	20641	2178	105.518	lusy1_noncentromeric
238	11892	1169	98.3014	lusy1_noncentromeric
239	4720	454	96.1864	lusy1_noncentromeric
240	373	39	104.558	lusy1_noncentromeric
241	57764	5801	100.426	lusy1_noncentromeric
242	124	12	96.7742	lusy1_noncentromeric
243	14866	1415	95.1836	lusy1_noncentromeric
244	10466	1318	125.932	lusy1_noncentromeric
245	6840	696	101.754	lusy1_noncentromeric
246	124	16	129.032	lusy1_noncentromeric
247	16598	1617	97.4214	lusy1_noncentromeric
248	12479	1227	98.3252	lusy1_noncentromeric
249	10127	919	90.7475	lusy1_noncentromeric
250	250	35	140	lusy1_noncentromeric
251	2238	192	85.7909	lusy1_noncentromeric
252	19943	2245	112.571	lusy1_noncentromeric
253	20411	1961	96.0756	lusy1_noncentromeric
254	746	68	91.1528	lusy1_noncentromeric
255	620	49	79.0323	lusy1_noncentromeric
256	622	84	135.048	lusy1_noncentromeric
257	18027	1505	83.4859	lusy1_noncentromeric
258	4081	384	94.0946	lusy1_noncentromeric
259	30080	3091	102.759	lusy1_noncentromeric
260	2963	279	94.1613	lusy1_noncentromeric
261	3979	383	96.2553	lusy1_noncentromeric
262	492	42	85.3659	lusy1_noncentromeric
263	32747	3416	104.315	lusy1_noncentromeric
264	2865	303	105.759	lusy1_noncentromeric
265	3229	307	95.0759	lusy1_noncentromeric
266	71690	6399	89.2593	lusy1_noncentromeric
267	115	18	156.522	lusy1_noncentromeric
268	4889	510	104.316	lusy1_noncentromeric
269	9479	923	97.3731	lusy1_noncentromeric
270	617	71	115.073	lusy1_noncentromeric
271	618	64	103.56	lusy1_noncentromeric
272	15315	1772	115.704	lusy1_noncentromeric
273	360	36	100	lusy1_noncentromeric
274	2681	257	95.8598	lusy1_noncentromeric
275	6346	760	119.76	lusy1_noncentromeric
276	2464	202	81.9805	lusy1_noncentromeric
277	10883	1164	106.956	lusy1_noncentromeric
278	5801	610	105.154	lusy1_noncentromeric
279	1235	107	86.6397	lusy1_noncentromeric
280	3723	349	93.7416	lusy1_noncentromeric
281	496	53	106.855	lusy1_noncentromeric
282	1245	132	106.024	lusy1_noncentromeric
283	6285	616	98.0111	lusy1_noncentromeric
284	3826	512	133.821	lusy1_noncentromeric
285	122	12	98.3607	lusy1_noncentromeric
286	38965	3766	96.6508	lusy1_noncentromeric
287	6698	646	96.4467	lusy1_noncentromeric
288	16295	1544	94.753	lusy1_noncentromeric
289	21320	2012	94.3715	lusy1_noncentromeric
290	2548	255	100.078	lusy1_noncentromeric
291	123	11	89.4309	lusy1_noncentromeric
292	134	12	89.5522	lusy1_noncentromeric
293	7887	799	101.306	lusy1_noncentromeric
294	2096	183	87.3092	lusy1_noncentromeric
295	38139	3637	95.3617	lusy1_noncentromeric
296	504	58	115.079	lusy1_noncentromeric
297	621	75	120.773	lusy1_noncentromeric
298	2613	259	99.1198	lusy1_noncentromeric
299	4320	388	89.8148	lusy1_noncentromeric
300	1367	152	111.192	lusy1_noncentromeric
301	1703	161	94.539	lusy1_noncentromeric
302	123	14	113.821	lusy1_noncentromeric
303	248	26	104.839	lusy1_noncentromeric
304	3575	343	95.9441	lusy1_noncentromeric
305	624	56	89.7436	lusy1_noncentromeric
306	992	121	121.976	lusy1_noncentromeric
307	496	61	122.984	lusy1_noncentromeric
308	360	35	97.2222	lusy1_noncentromeric
309	29592	2768	93.5388	lusy1_noncentromeric
310	2136	211	98.7828	lusy1_noncentromeric
311	372	50	134.409	lusy1_noncentromeric
312	206068	25981	126.08	lusy1_noncentromeric
313	372	50	134.409	lusy1_noncentromeric
314	1118	135	120.751	lusy1_noncentromeric
315	1118	136	121.646	lusy1_noncentromeric
316	124	9	72.5806	lusy1_noncentromeric
317	124	9	72.5806	lusy1_noncentromeric
318	124	9	72.5806	lusy1_noncentromeric
319	372	57	153.226	lusy1_noncentromeric
320	1729	163	94.2741	lusy1_noncentromeric
321	1613	143	88.6547	lusy1_noncentromeric
322	5625	559	99.3778	lusy1_noncentromeric
323	34806	3003	86.2782	lusy1_noncentromeric
324	53379	5046	94.5316	lusy1_noncentromeric
325	1376	136	98.8372	lusy1_noncentromeric
326	3380	303	89.645	lusy1_noncentromeric
327	2605	258	99.0403	lusy1_noncentromeric
328	741	86	116.059	lusy1_noncentromeric
329	16118	1780	110.436	lusy1_noncentromeric
330	2407	180	74.7819	lusy1_noncentromeric
331	497	53	106.64	lusy1_noncentromeric
332	124	8	64.5161	lusy1_noncentromeric
333	1364	186	136.364	lusy1_noncentromeric
334	24324	2270	93.3235	lusy1_noncentromeric
335	13362	1240	92.8005	lusy1_noncentromeric
336	1268	141	111.199	lusy1_noncentromeric
337	1537	160	104.099	lusy1_noncentromeric
338	15640	1531	97.89	lusy1_noncentromeric
339	2488	223	89.6302	lusy1_noncentromeric
340	17631	1618	91.7702	lusy1_noncentromeric
341	612	54	88.2353	lusy1_noncentromeric
342	25742	2602	101.08	lusy1_noncentromeric
343	31406	3272	104.184	lusy1_noncentromeric
344	26233	3734	142.34	lusy1_noncentromeric
345	865	85	98.2659	lusy1_noncentromeric
346	15577	1721	110.483	lusy1_noncentromeric
347	248	18	72.5806	lusy1_noncentromeric
348	9235	950	102.87	lusy1_noncentromeric
349	1111	102	91.8092	lusy1_noncentromeric
350	11170	1149	102.865	lusy1_noncentromeric
351	12365	1248	100.93	lusy1_noncentromeric
352	3286	367	111.686	lusy1_noncentromeric
353	17008	1699	99.8942	lusy1_noncentromeric
354	372	25	67.2043	lusy1_noncentromeric
355	15945	2085	130.762	lusy1_noncentromeric
356	9541	925	96.95	lusy1_noncentromeric
357	8702	967	111.124	lusy1_noncentromeric
358	124	10	80.6452	lusy1_noncentromeric
359	16296	1587	97.3859	lusy1_noncentromeric
360	1239	152	122.68	lusy1_noncentromeric
361	1357	127	93.5888	lusy1_noncentromeric
362	621	62	99.839	lusy1_noncentromeric
363	4023	418	103.903	lusy1_noncentromeric
364	620	63	101.613	lusy1_noncentromeric
365	643871	80297	124.71	lusy1_noncentromeric
366	194015	18335	94.503	lusy1_noncentromeric
367	68737	6491	94.4324	lusy1_noncentromeric
368	1852	189	102.052	lusy1_noncentromeric
369	125	14	112	lusy1_noncentromeric
370	5057	516	102.037	lusy1_noncentromeric
371	2808	266	94.7293	lusy1_noncentromeric
372	2974	322	108.272	lusy1_noncentromeric
373	502	57	113.546	lusy1_noncentromeric
374	3969	401	101.033	lusy1_noncentromeric
375	2247	199	88.5625	lusy1_noncentromeric
376	331597	43344	130.713	lusy1_noncentromeric
377	18423	2248	122.021	lusy1_noncentromeric
378	101582	12236	120.454	lusy1_noncentromeric
379	1855	240	129.38	lusy1_noncentromeric
380	171380	21935	127.99	lusy1_noncentromeric
381	12911	1331	103.09	lusy1_noncentromeric
382	1301825	172618	132.597	lusy1_noncentromeric
383	1370	125	91.2409	lusy1_noncentromeric
384	3425	395	115.328	lusy1_noncentromeric
385	124	13	104.839	lusy1_noncentromeric
386	227489	26142	114.915	lusy1_noncentromeric
387	1241	130	104.754	lusy1_noncentromeric
388	112023	11564	103.229	lusy1_noncentromeric
389	10976	1043	95.0255	lusy1_noncentromeric
390	373	37	99.1957	lusy1_noncentromeric
391	2115	211	99.7636	lusy1_noncentromeric
392	1242	126	101.449	lusy1_noncentromeric
393	619	74	119.548	lusy1_noncentromeric
394	3850	429	111.429	lusy1_noncentromeric
395	5099	512	100.412	lusy1_noncentromeric
396	999	92	92.0921	lusy1_noncentromeric
397	1000	90	90	lusy1_noncentromeric
398	22943	2069	90.18	lusy1_noncentromeric
399	943	101	107.105	lusy1_noncentromeric
400	622	66	106.109	lusy1_noncentromeric
401	2108	184	87.2865	lusy1_noncentromeric
402	7375	725	98.3051	lusy1_noncentromeric
403	881	108	122.588	lusy1_noncentromeric
404	132	12	90.9091	lusy1_noncentromeric
405	13858	1296	93.52	lusy1_noncentromeric
406	5109	470	91.9945	lusy1_noncentromeric
407	1336	166	124.251	lusy1_noncentromeric
408	1490	166	111.409	lusy1_noncentromeric
409	1936	197	101.756	lusy1_noncentromeric
410	1626	153	94.0959	lusy1_noncentromeric
411	249	27	108.434	lusy1_noncentromeric
412	5549	610	109.93	lusy1_noncentromeric
413	249	23	92.3695	lusy1_noncentromeric
414	38406	3362	87.5384	lusy1_noncentromeric
415	16469	1495	90.7766	lusy1_noncentromeric
416	5512	584	105.951	lusy1_noncentromeric
417	1848	187	101.19	lusy1_noncentromeric
418	9524	1036	108.778	lusy1_noncentromeric
419	240	20	83.3333	lusy1_noncentromeric
420	2361	321	135.959	lusy1_noncentromeric
421	1850	186	100.541	lusy1_noncentromeric
422	6318	583	92.276	lusy1_noncentromeric
423	9424	857	90.938	lusy1_noncentromeric
424	251	31	123.506	lusy1_noncentromeric
425	17854	1710	95.7769	lusy1_noncentromeric
426	116	11	94.8276	lusy1_noncentromeric
427	37777	3544	93.8137	lusy1_noncentromeric
428	621	71	114.332	lusy1_noncentromeric
429	996	80	80.3213	lusy1_noncentromeric
430	8656	813	93.9233	lusy1_noncentromeric
431	982	73	74.3381	lusy1_noncentromeric
432	3954	466	117.855	lusy1_noncentromeric
433	26384	2602	98.6204	lusy1_noncentromeric
434	370	21	56.7568	lusy1_noncentromeric
435	94466	8744	92.5624	lusy1_noncentromeric
436	11151	1070	95.9555	lusy1_noncentromeric
437	4437	467	105.251	lusy1_noncentromeric
438	5168	451	87.2678	lusy1_noncentromeric
439	5577	604	108.302	lusy1_noncentromeric
440	1498	137	91.4553	lusy1_noncentromeric
441	3776	344	91.1017	lusy1_noncentromeric
442	11984	1204	100.467	lusy1_noncentromeric
443	7208	754	104.606	lusy1_noncentromeric
444	4472	431	96.3775	lusy1_noncentromeric
445	8568	1031	120.331	lusy1_noncentromeric
446	622	70	112.54	lusy1_noncentromeric
447	2231	217	97.2658	lusy1_noncentromeric
448	7956	736	92.5088	lusy1_noncentromeric
449	36008	3516	97.645	lusy1_noncentromeric
450	1109	121	109.107	lusy1_noncentromeric
451	4355	472	108.381	lusy1_noncentromeric
452	38532	3744	97.166	lusy1_noncentromeric
453	5023	466	92.7732	lusy1_noncentromeric
454	6994	695	99.3709	lusy1_noncentromeric
455	6276	668	106.437	lusy1_noncentromeric
456	19104	2243	117.41	lusy1_noncentromeric
457	52769	5358	101.537	lusy1_noncentromeric
1	362005	61164	168.959	lusy2_centromeric
2	3036	521	171.607	lusy2_centromeric
3	90753	14392	158.584	lusy2_centromeric
4	7005	1045	149.179	lusy2_centromeric
5	2413	350	145.048	lusy2_centromeric
6	4533	706	155.747	lusy2_centromeric
7	24672	4043	163.87	lusy2_centromeric
8	119126	19547	164.087	lusy2_centromeric
9	153886	24043	156.239	lusy2_centromeric
10	3599	525	145.874	lusy2_centromeric
11	80292	13681	170.391	lusy2_centromeric
12	20194	3483	172.477	lusy2_centromeric
13	174	22	126.437	lusy2_centromeric
14	142315	24831	174.479	lusy2_centromeric
15	110218	20607	186.966	lusy2_centromeric
16	17281	2693	155.836	lusy2_centromeric
17	59604	9289	155.845	lusy2_centromeric
18	221999	35245	158.762	lusy2_centromeric
19	61441	10074	163.962	lusy2_centromeric
20	2994	462	154.309	lusy2_centromeric
21	22268	3727	167.37	lusy2_centromeric
22	14425	2415	167.418	lusy2_centromeric
23	14908	2536	170.11	lusy2_centromeric
24	50037	9163	183.124	lusy2_centromeric
25	26458	4494	169.854	lusy2_centromeric
26	18199	3021	165.998	lusy2_centromeric
27	16558	2610	157.628	lusy2_centromeric
28	58409	8976	153.675	lusy2_centromeric
29	12389	2121	171.2	lusy2_centromeric
30	29799	4942	165.844	lusy2_centromeric
31	31239	5319	170.268	lusy2_centromeric
32	624661	104616	167.476	lusy2_centromeric
33	3403	438	128.71	lusy2_centromeric
34	3686	574	155.724	lusy2_centromeric
35	206730	41047	198.554	lusy2_centromeric
36	39199	7514	191.689	lusy2_centromeric
37	256599	45137	175.905	lusy2_centromeric
38	26268	4264	162.327	lusy2_centromeric
39	4428	858	193.767	lusy2_centromeric
40	10695	1771	165.591	lusy2_centromeric
41	38288	6084	158.901	lusy2_centromeric
42	77178	9651	125.049	lusy2_centromeric
43	186672	27164	145.517	lusy2_centromeric
44	27991	4011	143.296	lusy2_centromeric
45	119568	18208	152.282	lusy2_centromeric
46	19599	2553	130.262	lusy2_centromeric
47	10053	1438	143.042	lusy2_centromeric
48	6999	945	135.019	lusy2_centromeric
49	423507	70263	165.908	lusy2_centromeric
50	32469	5073	156.241	lusy2_centromeric
51	61209	10050	164.192	lusy2_centromeric
52	183457	32911	179.394	lusy2_centromeric
53	176	35	198.864	lusy2_centromeric
54	168	26	154.762	lusy2_centromeric
55	24706	3709	150.125	lusy2_centromeric
56	196205	31599	161.051	lusy2_centromeric
57	189599	29908	157.743	lusy2_centromeric
58	2895	392	135.406	lusy2_centromeric
59	10400	1840	176.923	lusy2_centromeric
60	10575	1424	134.657	lusy2_centromeric
61	7799	923	118.349	lusy2_centromeric
62	1925	273	141.818	lusy2_centromeric
63	64838	10437	160.97	lusy2_centromeric
64	3358	580	172.722	lusy2_centromeric
65	3245	572	176.271	lusy2_centromeric
66	2122	393	185.203	lusy2_centromeric
67	308281	52148	169.157	lusy2_centromeric
68	76599	13274	173.292	lusy2_centromeric
69	1072	184	171.642	lusy2_centromeric
70	7196	1173	163.007	lusy2_centromeric
71	203842	34995	171.677	lusy2_centromeric
72	230221	39857	173.125	lusy2_centromeric
73	17038	2928	171.851	lusy2_centromeric
74	1436	245	170.613	lusy2_centromeric
75	371279	66347	178.698	lusy2_centromeric
76	5382	864	160.535	lusy2_centromeric
77	52242	8499	162.685	lusy2_centromeric
78	75335	12093	160.523	lusy2_centromeric
79	2583	441	170.732	lusy2_centromeric
80	121252	20815	171.667	lusy2_centromeric
81	137457	22839	166.154	lusy2_centromeric
82	157445	26530	168.503	lusy2_centromeric
83	200523	33615	167.637	lusy2_centromeric
84	1469	170	115.725	lusy2_centromeric
85	114278	18352	160.591	lusy2_centromeric
86	48716	8366	171.73	lusy2_centromeric
87	247436	42007	169.769	lusy2_centromeric
88	2214	368	166.215	lusy2_centromeric
89	46730	8290	177.402	lusy2_centromeric
90	380799	66991	175.922	lusy2_centromeric
91	723422	127395	176.101	lusy2_centromeric
92	4428	822	185.637	lusy2_centromeric
93	42804	6852	160.078	lusy2_centromeric
94	44003	7199	163.602	lusy2_centromeric
95	215155	36885	171.435	lusy2_centromeric
96	20024	3664	182.98	lusy2_centromeric
97	47385	6613	139.559	lusy2_centromeric
98	11645	1794	154.058	lusy2_centromeric
99	63599	10905	171.465	lusy2_centromeric
100	13199	2011	152.36	lusy2_centromeric
101	1615	255	157.895	lusy2_centromeric
102	42748	6548	153.177	lusy2_centromeric
103	640459	109551	171.051	lusy2_centromeric
104	85298	14298	167.624	lusy2_centromeric
105	38247	6072	158.758	lusy2_centromeric
106	50979	8745	171.541	lusy2_centromeric
107	573604	99297	173.111	lusy2_centromeric
1	20824	2657	127.593	lusy2_noncentromeric
2	229653	36444	158.692	lusy2_noncentromeric
3	130633	19546	149.625	lusy2_noncentromeric
4	8669	1410	162.649	lusy2_noncentromeric
5	180	34	188.889	lusy2_noncentromeric
6	1197745	209799	175.162	lusy2_noncentromeric
7	136367	25106	184.106	lusy2_noncentromeric
8	167	29	173.653	lusy2_noncentromeric
9	31206	5733	183.715	lusy2_noncentromeric
10	3699	684	184.915	lusy2_noncentromeric
11	6830	1029	150.659	lusy2_noncentromeric
12	3097	528	170.488	lusy2_noncentromeric
13	138968	24639	177.3	lusy2_noncentromeric
14	115156	20446	177.55	lusy2_noncentromeric
15	26432	4732	179.025	lusy2_noncentromeric
16	176	25	142.045	lusy2_noncentromeric
17	74368	13617	183.103	lusy2_noncentromeric
18	176	26	147.727	lusy2_noncentromeric
19	2882	521	180.777	lusy2_noncentromeric
20	25855	4265	164.958	lusy2_noncentromeric
21	54094	9462	174.918	lusy2_noncentromeric
22	38363	5449	142.038	lusy2_noncentromeric
23	174	21	120.69	lusy2_noncentromeric
24	58184	10195	175.22	lusy2_noncentromeric
25	27136	3662	134.95	lusy2_noncentromeric
26	174	33	189.655	lusy2_noncentromeric
27	173	31	179.191	lusy2_noncentromeric
28	893	180	201.568	lusy2_noncentromeric
29	52478	7537	143.622	lusy2_noncentromeric
30	16246	2035	125.262	lusy2_noncentromeric
31	173	19	109.827	lusy2_noncentromeric
32	6920	1128	163.006	lusy2_noncentromeric
33	18021	2807	155.763	lusy2_noncentromeric
34	2281	377	165.278	lusy2_noncentromeric
35	2281	374	163.963	lusy2_noncentromeric
36	6920	1124	162.428	lusy2_noncentromeric
37	2433	340	139.745	lusy2_noncentromeric
38	699	137	195.994	lusy2_noncentromeric
39	17103	2324	135.883	lusy2_noncentromeric
40	881	120	136.209	lusy2_noncentromeric
41	3004	432	143.808	lusy2_noncentromeric
42	11771	1536	130.49	lusy2_noncentromeric
43	5149	739	143.523	lusy2_noncentromeric
44	1790	262	146.369	lusy2_noncentromeric
45	521	74	142.035	lusy2_noncentromeric
46	175	26	148.571	lusy2_noncentromeric
47	177	20	112.994	lusy2_noncentromeric
48	5562	788	141.676	lusy2_noncentromeric
49	6530	1049	160.643	lusy2_noncentromeric
50	3067	351	114.444	lusy2_noncentromeric
51	24785	3087	124.551	lusy2_noncentromeric
52	16986	2419	142.411	lusy2_noncentromeric
53	8791	1382	157.206	lusy2_noncentromeric
54	178	49	275.281	lusy2_noncentromeric
55	11033	1557	141.122	lusy2_noncentromeric
56	7750	1059	136.645	lusy2_noncentromeric
57	6516	929	142.572	lusy2_noncentromeric
58	113464	17915	157.891	lusy2_noncentromeric
59	1230	248	201.626	lusy2_noncentromeric
60	10184	1594	156.52	lusy2_noncentromeric
61	620	122	196.774	lusy2_noncentromeric
62	5440	785	144.301	lusy2_noncentromeric
63	13220	1766	133.585	lusy2_noncentromeric
64	24685	2831	114.685	lusy2_noncentromeric
65	12050	1401	116.266	lusy2_noncentromeric
66	7563	957	126.537	lusy2_noncentromeric
67	177	34	192.09	lusy2_noncentromeric
68	170	29	170.588	lusy2_noncentromeric
69	17643	2916	165.278	lusy2_noncentromeric
70	2884	420	145.631	lusy2_noncentromeric
71	37181	5573	149.888	lusy2_noncentromeric
72	177	32	180.791	lusy2_noncentromeric
73	29993	4140	138.032	lusy2_noncentromeric
74	25441	3411	134.075	lusy2_noncentromeric
75	34154	5051	147.889	lusy2_noncentromeric
76	174	23	132.184	lusy2_noncentromeric
77	18610	3038	163.246	lusy2_noncentromeric
78	29313	4067	138.744	lusy2_noncentromeric
79	348	43	123.563	lusy2_noncentromeric
80	12168	1752	143.984	lusy2_noncentromeric
81	4704	765	162.628	lusy2_noncentromeric
82	1866	254	136.12	lusy2_noncentromeric
83	173	16	92.4855	lusy2_noncentromeric
84	3483	479	137.525	lusy2_noncentromeric
85	22465	3251	144.714	lusy2_noncentromeric
86	30144	5135	170.349	lusy2_noncentromeric
87	176	38	215.909	lusy2_noncentromeric
88	2152	343	159.387	lusy2_noncentromeric
89	7612	1108	145.56	lusy2_noncentromeric
90	2003	296	147.778	lusy2_noncentromeric
91	166	40	240.964	lusy2_noncentromeric
92	16298	2031	124.617	lusy2_noncentromeric
93	14233	2514	176.632	lusy2_noncentromeric
94	1045	174	166.507	lusy2_noncentromeric
95	1180	196	166.102	lusy2_noncentromeric
96	25246	3658	144.894	lusy2_noncentromeric
97	2401	368	153.269	lusy2_noncentromeric
98	19254	2560	132.959	lusy2_noncentromeric
99	176	23	130.682	lusy2_noncentromeric
100	3441	425	123.511	lusy2_noncentromeric
101	7289	913	125.257	lusy2_noncentromeric
102	146993	24130	164.157	lusy2_noncentromeric
103	175	37	211.429	lusy2_noncentromeric
104	12506	2339	187.03	lusy2_noncentromeric
105	1056	198	187.5	lusy2_noncentromeric
106	173	22	127.168	lusy2_noncentromeric
107	4686	736	157.064	lusy2_noncentromeric
108	80035	11990	149.809	lusy2_noncentromeric
109	93830	15332	163.402	lusy2_noncentromeric
110	171	31	181.287	lusy2_noncentromeric
111	14466	2402	166.045	lusy2_noncentromeric
112	8870	1104	124.464	lusy2_noncentromeric
113	17785	3394	190.835	lusy2_noncentromeric
114	692	103	148.844	lusy2_noncentromeric
115	173	31	179.191	lusy2_noncentromeric
116	17984	1806	100.423	lusy2_noncentromeric
117	1039	172	165.544	lusy2_noncentromeric
118	939	135	143.77	lusy2_noncentromeric
119	1594	216	135.508	lusy2_noncentromeric
120	1350	269	199.259	lusy2_noncentromeric
121	15093	1696	112.37	lusy2_noncentromeric
122	23627	4065	172.049	lusy2_noncentromeric
123	2526	423	167.458	lusy2_noncentromeric
124	803	170	211.706	lusy2_noncentromeric
125	697	133	190.818	lusy2_noncentromeric
126	52504	7812	148.789	lusy2_noncentromeric
127	14419	1981	137.388	lusy2_noncentromeric
128	12680	2270	179.022	lusy2_noncentromeric
129	33831	4461	131.861	lusy2_noncentromeric
130	4306	543	126.103	lusy2_noncentromeric
131	22155	3068	138.479	lusy2_noncentromeric
132	4992	784	157.051	lusy2_noncentromeric
133	15561	1781	114.453	lusy2_noncentromeric
134	1039	161	154.957	lusy2_noncentromeric
135	67680	11039	163.106	lusy2_noncentromeric
136	2954	540	182.803	lusy2_noncentromeric
137	4193	616	146.912	lusy2_noncentromeric
138	573	104	181.501	lusy2_noncentromeric
139	177	45	254.237	lusy2_noncentromeric
140	33956	5383	158.529	lusy2_noncentromeric
141	14437	2159	149.546	lusy2_noncentromeric
142	30396	4457	146.631	lusy2_noncentromeric
143	12816	2012	156.991	lusy2_noncentromeric
144	127815	20403	159.629	lusy2_noncentromeric
145	3052	503	164.81	lusy2_noncentromeric
146	11311	1912	169.039	lusy2_noncentromeric
147	173	30	173.41	lusy2_noncentromeric
148	13648	1379	101.04	lusy2_noncentromeric
149	10606	1994	188.007	lusy2_noncentromeric
150	62741	10261	163.545	lusy2_noncentromeric
151	55958	9498	169.734	lusy2_noncentromeric
152	40434	6840	169.165	lusy2_noncentromeric
153	5339	960	179.809	lusy2_noncentromeric
154	1403	227	161.796	lusy2_noncentromeric
155	5653	961	169.998	lusy2_noncentromeric
156	186	43	231.183	lusy2_noncentromeric
157	1000	217	217	lusy2_noncentromeric
158	59626	7449	124.929	lusy2_noncentromeric
159	16189	2564	158.379	lusy2_noncentromeric
160	16514	1941	117.537	lusy2_noncentromeric
161	173	42	242.775	lusy2_noncentromeric
162	171	29	169.591	lusy2_noncentromeric
163	356	59	165.73	lusy2_noncentromeric
164	173	39	225.434	lusy2_noncentromeric
165	2509	433	172.579	lusy2_noncentromeric
166	515	93	180.583	lusy2_noncentromeric
167	977	165	168.884	lusy2_noncentromeric
168	1067	210	196.813	lusy2_noncentromeric
169	173	33	190.751	lusy2_noncentromeric
170	522	96	183.908	lusy2_noncentromeric
171	1646	249	151.276	lusy2_noncentromeric
172	172	66	383.721	lusy2_noncentromeric
173	51660	9007	174.352	lusy2_noncentromeric
174	23814	3951	165.911	lusy2_noncentromeric
175	28521	4190	146.909	lusy2_noncentromeric
176	68931	10687	155.039	lusy2_noncentromeric
177	9071	1532	168.89	lusy2_noncentromeric
178	1756	265	150.911	lusy2_noncentromeric
179	25625	4134	161.327	lusy2_noncentromeric
180	17521	2095	119.571	lusy2_noncentromeric
181	444	75	168.919	lusy2_noncentromeric
182	168	33	196.429	lusy2_noncentromeric
183	1310	260	198.473	lusy2_noncentromeric
184	171	35	204.678	lusy2_noncentromeric
185	5365	529	98.6021	lusy2_noncentromeric
186	2352	472	200.68	lusy2_noncentromeric
187	168	23	136.905	lusy2_noncentromeric
188	3040	444	146.053	lusy2_noncentromeric
189	1974	328	166.16	lusy2_noncentromeric
190	3814	550	144.206	lusy2_noncentromeric
191	172	27	156.977	lusy2_noncentromeric
192	177	23	129.944	lusy2_noncentromeric
193	26029	3792	145.684	lusy2_noncentromeric
194	45995	7010	152.408	lusy2_noncentromeric
195	3704	549	148.218	lusy2_noncentromeric
196	10877	1282	117.863	lusy2_noncentromeric
197	539	112	207.792	lusy2_noncentromeric
198	2784	375	134.698	lusy2_noncentromeric
199	352	75	213.068	lusy2_noncentromeric
200	3793	494	130.24	lusy2_noncentromeric
201	175	38	217.143	lusy2_noncentromeric
202	174	30	172.414	lusy2_noncentromeric
203	36574	4964	135.725	lusy2_noncentromeric
204	1217	237	194.741	lusy2_noncentromeric
205	856	107	125	lusy2_noncentromeric
206	5831	608	104.27	lusy2_noncentromeric
207	867	129	148.789	lusy2_noncentromeric
208	36144	5378	148.794	lusy2_noncentromeric
209	14957	2501	167.213	lusy2_noncentromeric
210	11104	1629	146.704	lusy2_noncentromeric
211	524	112	213.74	lusy2_noncentromeric
212	39810	6704	168.4	lusy2_noncentromeric
213	10478	1450	138.385	lusy2_noncentromeric
214	73893	11868	160.611	lusy2_noncentromeric
215	1363	210	154.072	lusy2_noncentromeric
216	2580	721	279.457	lusy2_noncentromeric
217	2288	373	163.024	lusy2_noncentromeric
218	6987	879	125.805	lusy2_noncentromeric
219	512	108	210.938	lusy2_noncentromeric
220	2170	405	186.636	lusy2_noncentromeric
221	173	44	254.335	lusy2_noncentromeric
222	1239	238	192.09	lusy2_noncentromeric
223	17954	2249	125.265	lusy2_noncentromeric
224	2912	508	174.451	lusy2_noncentromeric
225	12626	2257	178.758	lusy2_noncentromeric
226	6309	1142	181.011	lusy2_noncentromeric
227	1407	192	136.461	lusy2_noncentromeric
228	5052	682	134.996	lusy2_noncentromeric
229	177	34	192.09	lusy2_noncentromeric
230	269896	48315	179.013	lusy2_noncentromeric
231	34623	5527	159.634	lusy2_noncentromeric
232	174	35	201.149	lusy2_noncentromeric
233	174	32	183.908	lusy2_noncentromeric
234	174	27	155.172	lusy2_noncentromeric
235	1242	259	208.535	lusy2_noncentromeric
236	30503	5090	166.869	lusy2_noncentromeric
237	30803	5345	173.522	lusy2_noncentromeric
238	1656	369	222.826	lusy2_noncentromeric
239	1656	369	222.826	lusy2_noncentromeric
240	103949	17375	167.149	lusy2_noncentromeric
241	1724	337	195.476	lusy2_noncentromeric
242	12780	1445	113.067	lusy2_noncentromeric
243	6124	1070	174.722	lusy2_noncentromeric
244	26670	3578	134.158	lusy2_noncentromeric
245	357	63	176.471	lusy2_noncentromeric
246	12837	1445	112.565	lusy2_noncentromeric
247	1063	191	179.68	lusy2_noncentromeric
248	166	27	162.651	lusy2_noncentromeric
249	9596	1466	152.772	lusy2_noncentromeric
250	173	36	208.092	lusy2_noncentromeric
251	1540	230	149.351	lusy2_noncentromeric
252	4442	829	186.628	lusy2_noncentromeric
253	168	25	148.81	lusy2_noncentromeric
254	3263	628	192.461	lusy2_noncentromeric
255	514	108	210.117	lusy2_noncentromeric
256	2228	411	184.47	lusy2_noncentromeric
257	89482	13301	148.644	lusy2_noncentromeric
258	2418	303	125.31	lusy2_noncentromeric
259	38369	5718	149.027	lusy2_noncentromeric
260	11643	1858	159.581	lusy2_noncentromeric
261	6197	1072	172.987	lusy2_noncentromeric
262	15024	2632	175.186	lusy2_noncentromeric
263	521	89	170.825	lusy2_noncentromeric
264	45136	6121	135.612	lusy2_noncentromeric
265	11868	2105	177.368	lusy2_noncentromeric
266	350	62	177.143	lusy2_noncentromeric
267	1634	306	187.271	lusy2_noncentromeric
268	48740	7859	161.243	lusy2_noncentromeric
269	336	47	139.881	lusy2_noncentromeric
270	25889	2843	109.815	lusy2_noncentromeric
271	74025	11333	153.097	lusy2_noncentromeric
272	35188	4214	119.757	lusy2_noncentromeric
273	879	134	152.446	lusy2_noncentromeric
274	3782	584	154.416	lusy2_noncentromeric
275	178	36	202.247	lusy2_noncentromeric
276	348	69	198.276	lusy2_noncentromeric
277	188	29	154.255	lusy2_noncentromeric
278	34769	6451	185.539	lusy2_noncentromeric
279	172	18	104.651	lusy2_noncentromeric
280	172	16	93.0233	lusy2_noncentromeric
281	34708	3401	97.9889	lusy2_noncentromeric
282	2433	350	143.855	lusy2_noncentromeric
283	3588	519	144.649	lusy2_noncentromeric
284	6047	892	147.511	lusy2_noncentromeric
285	2270	362	159.471	lusy2_noncentromeric
286	1394	226	162.123	lusy2_noncentromeric
287	2982	516	173.038	lusy2_noncentromeric
288	1373	225	163.875	lusy2_noncentromeric
289	1580	286	181.013	lusy2_noncentromeric
290	478	62	129.707	lusy2_noncentromeric
291	176	24	136.364	lusy2_noncentromeric
292	175	21	120	lusy2_noncentromeric
293	15424	2270	147.173	lusy2_noncentromeric
294	1743	294	168.675	lusy2_noncentromeric
295	1742	290	166.475	lusy2_noncentromeric
296	22680	3607	159.039	lusy2_noncentromeric
297	24109	4014	166.494	lusy2_noncentromeric
298	22530	3247	144.119	lusy2_noncentromeric
299	9381	1571	167.466	lusy2_noncentromeric
300	1402	243	173.324	lusy2_noncentromeric
301	1332	220	165.165	lusy2_noncentromeric
302	135426	23163	171.038	lusy2_noncentromeric
303	5859	870	148.49	lusy2_noncentromeric
304	10770	1630	151.346	lusy2_noncentromeric
305	169	43	254.438	lusy2_noncentromeric
306	50344	8474	168.322	lusy2_noncentromeric
307	176	29	164.773	lusy2_noncentromeric
308	26597	4445	167.124	lusy2_noncentromeric
309	24422	3882	158.955	lusy2_noncentromeric
310	178	39	219.101	lusy2_noncentromeric
311	420	72	171.429	lusy2_noncentromeric
312	629344	108693	172.708	lusy2_noncentromeric
313	1228	214	174.267	lusy2_noncentromeric
314	96259	18181	188.876	lusy2_noncentromeric
315	58824	8145	138.464	lusy2_noncentromeric
316	12287	1572	127.94	lusy2_noncentromeric
317	1645	283	172.036	lusy2_noncentromeric
318	703	125	177.809	lusy2_noncentromeric
319	876	166	189.498	lusy2_noncentromeric
320	56417	8635	153.057	lusy2_noncentromeric
321	14087	1995	141.62	lusy2_noncentromeric
322	2966	405	136.548	lusy2_noncentromeric
323	10406	1669	160.388	lusy2_noncentromeric
324	5438	858	157.779	lusy2_noncentromeric
325	1543	208	134.802	lusy2_noncentromeric
326	174154	30140	173.065	lusy2_noncentromeric
327	32292	4723	146.259	lusy2_noncentromeric
328	45058	6346	140.841	lusy2_noncentromeric
329	328	40	121.951	lusy2_noncentromeric
330	177	26	146.893	lusy2_noncentromeric
331	1791	324	180.905	lusy2_noncentromeric
332	165667	24979	150.778	lusy2_noncentromeric
333	174	15	86.2069	lusy2_noncentromeric
334	1742	244	140.069	lusy2_noncentromeric
335	518	102	196.911	lusy2_noncentromeric
336	175	36	205.714	lusy2_noncentromeric
337	13187	1914	145.143	lusy2_noncentromeric
338	50706	7478	147.478	lusy2_noncentromeric
339	24318	4072	167.448	lusy2_noncentromeric
340	48019	8115	168.996	lusy2_noncentromeric
341	178	28	157.303	lusy2_noncentromeric
342	177	37	209.04	lusy2_noncentromeric
343	1578	339	214.829	lusy2_noncentromeric
344	3760	695	184.84	lusy2_noncentromeric
345	6414	864	134.705	lusy2_noncentromeric
346	24371	4095	168.028	lusy2_noncentromeric
347	536	117	218.284	lusy2_noncentromeric
348	536	117	218.284	lusy2_noncentromeric
349	178	38	213.483	lusy2_noncentromeric
350	180	43	238.889	lusy2_noncentromeric
351	179	41	229.05	lusy2_noncentromeric
352	20283	2708	133.511	lusy2_noncentromeric
353	18886	2602	137.774	lusy2_noncentromeric
354	7867	1021	129.783	lusy2_noncentromeric
355	13391	1775	132.552	lusy2_noncentromeric
356	21696	2814	129.701	lusy2_noncentromeric
357	2299	424	184.428	lusy2_noncentromeric
358	21199	2761	130.242	lusy2_noncentromeric
359	12487	2106	168.655	lusy2_noncentromeric
360	4838	732	151.302	lusy2_noncentromeric
361	9360	1557	166.346	lusy2_noncentromeric
362	10204	1719	168.463	lusy2_noncentromeric
363	25796	4109	159.288	lusy2_noncentromeric
364	27692	4593	165.86	lusy2_noncentromeric
365	702	109	155.271	lusy2_noncentromeric
366	178	20	112.36	lusy2_noncentromeric
367	175	36	205.714	lusy2_noncentromeric
368	8577	1505	175.469	lusy2_noncentromeric
369	27222	3786	139.079	lusy2_noncentromeric
370	3951	584	147.811	lusy2_noncentromeric
371	351	74	210.826	lusy2_noncentromeric
372	8482	1306	153.973	lusy2_noncentromeric
373	16184	2450	151.384	lusy2_noncentromeric
374	26001	3675	141.341	lusy2_noncentromeric
375	18178	2902	159.644	lusy2_noncentromeric
376	348	48	137.931	lusy2_noncentromeric
377	182	57	313.187	lusy2_noncentromeric
378	21194	2285	107.814	lusy2_noncentromeric
379	8433	1572	186.411	lusy2_noncentromeric
380	4897	604	123.341	lusy2_noncentromeric
381	16576	2014	121.501	lusy2_noncentromeric
382	523	72	137.667	lusy2_noncentromeric
383	1222	177	144.845	lusy2_noncentromeric
384	12176	1856	152.431	lusy2_noncentromeric
385	13926	1635	117.406	lusy2_noncentromeric
386	105868	16808	158.764	lusy2_noncentromeric
387	171	28	163.743	lusy2_noncentromeric
388	9341	1298	138.957	lusy2_noncentromeric
389	3759	636	169.194	lusy2_noncentromeric
390	3085	493	159.806	lusy2_noncentromeric
391	1897	334	176.067	lusy2_noncentromeric
392	75509	13771	182.376	lusy2_noncentromeric
393	1457	253	173.644	lusy2_noncentromeric
394	12982	1409	108.535	lusy2_noncentromeric
395	3199	457	142.857	lusy2_noncentromeric
396	345	59	171.014	lusy2_noncentromeric
397	47672	7070	148.305	lusy2_noncentromeric
398	8131	1100	135.285	lusy2_noncentromeric
399	11758	1532	130.294	lusy2_noncentromeric
400	2054	403	196.203	lusy2_noncentromeric
401	8148	983	120.643	lusy2_noncentromeric
402	2452	452	184.339	lusy2_noncentromeric
403	175	31	177.143	lusy2_noncentromeric
404	178	41	230.337	lusy2_noncentromeric
405	3271	437	133.598	lusy2_noncentromeric
406	177	22	124.294	lusy2_noncentromeric
407	1236	250	202.265	lusy2_noncentromeric
408	1029	150	145.773	lusy2_noncentromeric
409	2079	343	164.983	lusy2_noncentromeric
410	1564	282	180.307	lusy2_noncentromeric
411	9921	1815	182.945	lusy2_noncentromeric
412	1396	284	203.438	lusy2_noncentromeric
413	886	174	196.388	lusy2_noncentromeric
414	1702	354	207.991	lusy2_noncentromeric
415	3320	542	163.253	lusy2_noncentromeric
416	880	154	175	lusy2_noncentromeric
417	13598	1716	126.195	lusy2_noncentromeric
418	1338	261	195.067	lusy2_noncentromeric
419	584	132	226.027	lusy2_noncentromeric
420	1711	290	169.492	lusy2_noncentromeric
421	8868	1271	143.324	lusy2_noncentromeric
422	3301	466	141.169	lusy2_noncentromeric
423	10332	1614	156.214	lusy2_noncentromeric
424	3352	527	157.22	lusy2_noncentromeric
425	172	20	116.279	lusy2_noncentromeric
426	6364	1035	162.634	lusy2_noncentromeric
427	1684	294	174.584	lusy2_noncentromeric
428	7107	1058	148.867	lusy2_noncentromeric
429	1878	353	187.966	lusy2_noncentromeric
430	176	33	187.5	lusy2_noncentromeric
431	3305	564	170.651	lusy2_noncentromeric
432	2318	444	191.544	lusy2_noncentromeric
433	8194	1108	135.221	lusy2_noncentromeric
434	179	37	206.704	lusy2_noncentromeric
435	45134	7261	160.877	lusy2_noncentromeric
436	7027	1066	151.701	lusy2_noncentromeric
437	179	29	162.011	lusy2_noncentromeric
438	31631	4913	155.322	lusy2_noncentromeric
439	7123	995	139.688	lusy2_noncentromeric
440	78693	10807	137.331	lusy2_noncentromeric
441	175	21	120	lusy2_noncentromeric
442	29056	4653	160.139	lusy2_noncentromeric
443	940	180	191.489	lusy2_noncentromeric
444	19132	2536	132.553	lusy2_noncentromeric
445	178	53	297.753	lusy2_noncentromeric
446	7733	1073	138.756	lusy2_noncentromeric
447	9237	1411	152.755	lusy2_noncentromeric
448	13537	2298	169.757	lusy2_noncentromeric
449	19786	2966	149.904	lusy2_noncentromeric
450	15113	2364	156.422	lusy2_noncentromeric
451	770	169	219.481	lusy2_noncentromeric
452	172	29	168.605	lusy2_noncentromeric
453	527	100	189.753	lusy2_noncentromeric
454	529	98	185.255	lusy2_noncentromeric
455	1926	309	160.436	lusy2_noncentromeric
456	5780	790	136.678	lusy2_noncentromeric
457	27255	4447	163.163	lusy2_noncentromeric
458	68010	9681	142.347	lusy2_noncentromeric
459	2972	465	156.46	lusy2_noncentromeric
460	122004	20759	170.15	lusy2_noncentromeric
461	41101	6368	154.935	lusy2_noncentromeric
462	1551	291	187.621	lusy2_noncentromeric
463	6477	1078	166.435	lusy2_noncentromeric
464	126656	23132	182.636	lusy2_noncentromeric
465	31883	4830	151.491	lusy2_noncentromeric
466	2927	691	236.078	lusy2_noncentromeric
467	20440	3256	159.295	lusy2_noncentromeric
468	4435	660	148.816	lusy2_noncentromeric
469	9683	1559	161.004	lusy2_noncentromeric
470	2400	439	182.917	lusy2_noncentromeric
471	188	47	250	lusy2_noncentromeric
472	1677	341	203.339	lusy2_noncentromeric
473	8319	1389	166.967	lusy2_noncentromeric
474	1043	179	171.62	lusy2_noncentromeric
475	6157	740	120.188	lusy2_noncentromeric
476	1017	217	213.373	lusy2_noncentromeric
477	1789	293	163.779	lusy2_noncentromeric
478	364	51	140.11	lusy2_noncentromeric
479	364	51	140.11	lusy2_noncentromeric
480	5093	844	165.718	lusy2_noncentromeric
481	1721	269	156.304	lusy2_noncentromeric
482	181	37	204.42	lusy2_noncentromeric
483	179	33	184.358	lusy2_noncentromeric
484	1712	269	157.126	lusy2_noncentromeric
485	1427	211	147.863	lusy2_noncentromeric
486	168	39	232.143	lusy2_noncentromeric
487	354	68	192.09	lusy2_noncentromeric
488	37571	5838	155.386	lusy2_noncentromeric
489	346	92	265.896	lusy2_noncentromeric
490	649	135	208.012	lusy2_noncentromeric
491	164	21	128.049	lusy2_noncentromeric
492	5392	870	161.35	lusy2_noncentromeric
493	691	98	141.823	lusy2_noncentromeric
494	1215	257	211.523	lusy2_noncentromeric
495	177	33	186.441	lusy2_noncentromeric
496	170	47	276.471	lusy2_noncentromeric
497	177	26	146.893	lusy2_noncentromeric
498	11113	1846	166.112	lusy2_noncentromeric
499	173	32	184.971	lusy2_noncentromeric
500	337	67	198.813	lusy2_noncentromeric
501	2133	251	117.675	lusy2_noncentromeric
502	643585	111558	173.338	lusy2_noncentromeric
503	176	27	153.409	lusy2_noncentromeric
504	19298	2852	147.787	lusy2_noncentromeric
505	22445	3721	165.783	lusy2_noncentromeric
506	2428	442	182.043	lusy2_noncentromeric
507	3842	558	145.237	lusy2_noncentromeric
508	75884	11705	154.249	lusy2_noncentromeric
509	1173	218	185.848	lusy2_noncentromeric
510	20826	2964	142.322	lusy2_noncentromeric
511	17111	2523	147.449	lusy2_noncentromeric
512	28088	4015	142.944	lusy2_noncentromeric
513	22762	3015	132.458	lusy2_noncentromeric
514	181	30	165.746	lusy2_noncentromeric
515	1368	239	174.708	lusy2_noncentromeric
516	9518	1533	161.063	lusy2_noncentromeric
517	3358	548	163.192	lusy2_noncentromeric
518	175	24	137.143	lusy2_noncentromeric
519	10869	1868	171.865	lusy2_noncentromeric
520	3416	561	164.227	lusy2_noncentromeric
521	51924	7603	146.426	lusy2_noncentromeric
522	175	25	142.857	lusy2_noncentromeric
523	31372	4492	143.185	lusy2_noncentromeric
524	175	38	217.143	lusy2_noncentromeric
525	172	31	180.233	lusy2_noncentromeric
526	5419	907	167.374	lusy2_noncentromeric
527	29881	4041	135.236	lusy2_noncentromeric
528	171	27	157.895	lusy2_noncentromeric
529	166	32	192.771	lusy2_noncentromeric
530	178	30	168.539	lusy2_noncentromeric
531	46032	6983	151.699	lusy2_noncentromeric
532	538	86	159.851	lusy2_noncentromeric
533	2440	406	166.393	lusy2_noncentromeric
534	18352	2833	154.37	lusy2_noncentromeric
535	134610	21543	160.04	lusy2_noncentromeric
536	4627	774	167.279	lusy2_noncentromeric
537	11185	1195	106.84	lusy2_noncentromeric
538	176	50	284.091	lusy2_noncentromeric
539	32707	4201	128.443	lusy2_noncentromeric
540	4390	735	167.426	lusy2_noncentromeric
541	372113	58897	158.277	lusy2_noncentromeric
542	301688	47991	159.075	lusy2_noncentromeric
543	18264	2913	159.494	lusy2_noncentromeric
544	180	36	200	lusy2_noncentromeric
545	65143	10362	159.065	lusy2_noncentromeric
546	6981	1118	160.149	lusy2_noncentromeric
547	77012	12263	159.235	lusy2_noncentromeric
548	7038	1176	167.093	lusy2_noncentromeric
549	95457	17071	178.834	lusy2_noncentromeric
550	31506	5477	173.84	lusy2_noncentromeric
551	599	98	163.606	lusy2_noncentromeric
552	6545	1086	165.928	lusy2_noncentromeric
553	5703	963	168.858	lusy2_noncentromeric
554	31431	4880	155.261	lusy2_noncentromeric
555	10029	1637	163.227	lusy2_noncentromeric
556	176	25	142.045	lusy2_noncentromeric
557	1549	319	205.939	lusy2_noncentromeric
558	17575	3488	198.464	lusy2_noncentromeric
559	3313	600	181.105	lusy2_noncentromeric
560	8408	1501	178.52	lusy2_noncentromeric
561	349	52	148.997	lusy2_noncentromeric
562	3416	450	131.733	lusy2_noncentromeric
563	2704	524	193.787	lusy2_noncentromeric
564	2649	396	149.49	lusy2_noncentromeric
565	21458	4227	196.989	lusy2_noncentromeric
566	170	30	176.471	lusy2_noncentromeric
567	177	46	259.887	lusy2_noncentromeric
568	14274	2033	142.427	lusy2_noncentromeric
569	4538	607	133.759	lusy2_noncentromeric
570	176	24	136.364	lusy2_noncentromeric
571	696	117	168.103	lusy2_noncentromeric
572	1305	175	134.1	lusy2_noncentromeric
573	24204	3200	132.21	lusy2_noncentromeric
574	4142	630	152.1	lusy2_noncentromeric
575	3696	699	189.123	lusy2_noncentromeric
576	9408	1538	163.478	lusy2_noncentromeric
577	353	47	133.144	lusy2_noncentromeric
578	17953	2573	143.319	lusy2_noncentromeric
579	19535	2655	135.91	lusy2_noncentromeric
580	30939	4760	153.851	lusy2_noncentromeric
581	18139	2322	128.011	lusy2_noncentromeric
582	861	146	169.57	lusy2_noncentromeric
583	42705	7119	166.702	lusy2_noncentromeric
584	527	113	214.421	lusy2_noncentromeric
585	10477	1645	157.011	lusy2_noncentromeric
586	37952	5548	146.185	lusy2_noncentromeric
587	7441	1281	172.154	lusy2_noncentromeric
588	9549	1331	139.386	lusy2_noncentromeric
589	718	113	157.382	lusy2_noncentromeric
590	2088	382	182.95	lusy2_noncentromeric
591	173	40	231.214	lusy2_noncentromeric
592	342	48	140.351	lusy2_noncentromeric
593	16200	1834	113.21	lusy2_noncentromeric
594	1667	259	155.369	lusy2_noncentromeric
595	21380	2751	128.672	lusy2_noncentromeric
596	172	21	122.093	lusy2_noncentromeric
597	9980	1341	134.369	lusy2_noncentromeric
598	173	25	144.509	lusy2_noncentromeric
599	178	34	191.011	lusy2_noncentromeric
600	1325	252	190.189	lusy2_noncentromeric
601	13717	2365	172.414	lusy2_noncentromeric
602	6512	1070	164.312	lusy2_noncentromeric
603	24254	2833	116.805	lusy2_noncentromeric
604	881	185	209.989	lusy2_noncentromeric
605	41871	6282	150.032	lusy2_noncentromeric
606	6565	1214	184.92	lusy2_noncentromeric
607	878	174	198.178	lusy2_noncentromeric
608	363	68	187.328	lusy2_noncentromeric
609	1421	269	189.303	lusy2_noncentromeric
610	6310	977	154.834	lusy2_noncentromeric
611	6071	809	133.256	lusy2_noncentromeric
612	3448	549	159.223	lusy2_noncentromeric
613	14522	1700	117.064	lusy2_noncentromeric
614	9898	1676	169.327	lusy2_noncentromeric
615	81317	11126	136.823	lusy2_noncentromeric
616	7084	1001	141.304	lusy2_noncentromeric
617	4751	828	174.279	lusy2_noncentromeric
618	8042	1371	170.48	lusy2_noncentromeric
619	84919	13660	160.859	lusy2_noncentromeric
620	518	75	144.788	lusy2_noncentromeric
621	1782	267	149.832	lusy2_noncentromeric
622	4619	614	132.929	lusy2_noncentromeric
623	1794	290	161.65	lusy2_noncentromeric
624	177	29	163.842	lusy2_noncentromeric
625	5865	1049	178.858	lusy2_noncentromeric
626	4637	612	131.982	lusy2_noncentromeric
627	9712	1625	167.319	lusy2_noncentromeric
628	7833	1342	171.326	lusy2_noncentromeric
629	19433	2627	135.182	lusy2_noncentromeric
630	8130	1390	170.972	lusy2_noncentromeric
631	5112	742	145.149	lusy2_noncentromeric
632	531	85	160.075	lusy2_noncentromeric
633	13580	1690	124.448	lusy2_noncentromeric
634	13202	1541	116.725	lusy2_noncentromeric
635	3357	645	192.136	lusy2_noncentromeric
636	8319	1353	162.64	lusy2_noncentromeric
637	10792	1673	155.022	lusy2_noncentromeric
638	954	161	168.763	lusy2_noncentromeric
639	148216	24475	165.131	lusy2_noncentromeric
640	358339	50666	141.391	lusy2_noncentromeric
641	47376	7773	164.07	lusy2_noncentromeric
642	67284	11303	167.989	lusy2_noncentromeric
643	22299	4039	181.129	lusy2_noncentromeric
644	181	24	132.597	lusy2_noncentromeric
645	19841	2334	117.635	lusy2_noncentromeric
646	640	111	173.438	lusy2_noncentromeric
647	173	26	150.289	lusy2_noncentromeric
648	3440	578	168.023	lusy2_noncentromeric
649	3056	458	149.869	lusy2_noncentromeric
650	2098	369	175.882	lusy2_noncentromeric
651	80755	11586	143.471	lusy2_noncentromeric
652	177	34	192.09	lusy2_noncentromeric
653	177	32	180.791	lusy2_noncentromeric
654	175	24	137.143	lusy2_noncentromeric
655	709	108	152.327	lusy2_noncentromeric
656	1381	196	141.926	lusy2_noncentromeric
657	347	66	190.202	lusy2_noncentromeric
658	176	39	221.591	lusy2_noncentromeric
659	1207	204	169.014	lusy2_noncentromeric
660	1497	251	167.669	lusy2_noncentromeric
661	78517	11457	145.917	lusy2_noncentromeric
662	7668	1176	153.365	lusy2_noncentromeric
663	169	24	142.012	lusy2_noncentromeric
664	511	86	168.297	lusy2_noncentromeric
665	40078	6275	156.57	lusy2_noncentromeric
666	184	40	217.391	lusy2_noncentromeric
667	469	86	183.369	lusy2_noncentromeric
668	173	45	260.116	lusy2_noncentromeric
669	145647	25679	176.31	lusy2_noncentromeric
670	7054	1238	175.503	lusy2_noncentromeric
671	16647	2366	142.128	lusy2_noncentromeric
672	11822	1650	139.57	lusy2_noncentromeric
673	7054	1241	175.929	lusy2_noncentromeric
674	272931	48338	177.107	lusy2_noncentromeric
675	174	36	206.897	lusy2_noncentromeric
676	5132	822	160.171	lusy2_noncentromeric
677	162339	28874	177.862	lusy2_noncentromeric
678	173	38	219.653	lusy2_noncentromeric
679	7872	1084	137.703	lusy2_noncentromeric
680	12184	1615	132.551	lusy2_noncentromeric
681	10092	1505	149.128	lusy2_noncentromeric
682	4421	798	180.502	lusy2_noncentromeric
683	1945	417	214.396	lusy2_noncentromeric
684	2768	450	162.572	lusy2_noncentromeric
685	771	131	169.909	lusy2_noncentromeric
686	5909	1014	171.603	lusy2_noncentromeric
687	45112	6931	153.64	lusy2_noncentromeric
688	305966	51607	168.669	lusy2_noncentromeric
689	346	58	167.63	lusy2_noncentromeric
690	347	66	190.202	lusy2_noncentromeric
691	347	59	170.029	lusy2_noncentromeric
692	146211	23697	162.074	lusy2_noncentromeric
693	1920	298	155.208	lusy2_noncentromeric
694	1847	276	149.432	lusy2_noncentromeric
695	44247	6895	155.83	lusy2_noncentromeric
696	4166	672	161.306	lusy2_noncentromeric
697	4718	667	141.373	lusy2_noncentromeric
698	128264	17023	132.718	lusy2_noncentromeric
699	7053	1225	173.685	lusy2_noncentromeric
700	521	91	174.664	lusy2_noncentromeric
701	177	27	152.542	lusy2_noncentromeric
702	9814	1470	149.786	lusy2_noncentromeric
703	176	30	170.455	lusy2_noncentromeric
704	7138	1061	148.641	lusy2_noncentromeric
705	6965	1225	175.879	lusy2_noncentromeric
706	526	83	157.795	lusy2_noncentromeric
707	526	83	157.795	lusy2_noncentromeric
708	13090	2255	172.269	lusy2_noncentromeric
709	171	29	169.591	lusy2_noncentromeric
710	25731	3952	153.589	lusy2_noncentromeric
711	1091	181	165.903	lusy2_noncentromeric
712	101727	15737	154.698	lusy2_noncentromeric
713	1094	211	192.87	lusy2_noncentromeric
714	7195	1034	143.711	lusy2_noncentromeric
715	178	36	202.247	lusy2_noncentromeric
716	10575	1414	133.712	lusy2_noncentromeric
717	8277	878	106.077	lusy2_noncentromeric
718	25898	4475	172.793	lusy2_noncentromeric
719	720	129	179.167	lusy2_noncentromeric
720	27150	3458	127.366	lusy2_noncentromeric
721	173	36	208.092	lusy2_noncentromeric
722	4145	744	179.493	lusy2_noncentromeric
723	172	38	220.93	lusy2_noncentromeric
724	1003	129	128.614	lusy2_noncentromeric
725	168	28	166.667	lusy2_noncentromeric
726	1431	224	156.534	lusy2_noncentromeric
727	173	36	208.092	lusy2_noncentromeric
728	26044	3374	129.55	lusy2_noncentromeric
729	4274	599	140.15	lusy2_noncentromeric
730	3380	647	191.42	lusy2_noncentromeric
731	1874	345	184.098	lusy2_noncentromeric
732	359	80	222.841	lusy2_noncentromeric
733	59840	9537	159.375	lusy2_noncentromeric
734	175	24	137.143	lusy2_noncentromeric
735	12046	1660	137.805	lusy2_noncentromeric
736	1191	153	128.463	lusy2_noncentromeric
737	176	19	107.955	lusy2_noncentromeric
738	176	28	159.091	lusy2_noncentromeric
739	105791	18333	173.295	lusy2_noncentromeric
740	2573	478	185.775	lusy2_noncentromeric
741	60060	10072	167.699	lusy2_noncentromeric
742	1903	409	214.924	lusy2_noncentromeric
743	15126	1570	103.795	lusy2_noncentromeric
744	1578	178	112.801	lusy2_noncentromeric
745	177	38	214.689	lusy2_noncentromeric
746	3114	487	156.39	lusy2_noncentromeric
747	4315	593	137.428	lusy2_noncentromeric
748	2059	280	135.988	lusy2_noncentromeric
749	9475	1336	141.003	lusy2_noncentromeric
750	1229	197	160.293	lusy2_noncentromeric
751	522	73	139.847	lusy2_noncentromeric
752	2482	457	184.126	lusy2_noncentromeric
753	2351	413	175.67	lusy2_noncentromeric
754	169	35	207.101	lusy2_noncentromeric
755	15110	2497	165.255	lusy2_noncentromeric
756	4695	879	187.22	lusy2_noncentromeric
757	175	35	200	lusy2_noncentromeric
758	174	28	160.92	lusy2_noncentromeric
759	54785	8428	153.838	lusy2_noncentromeric
760	1697	307	180.907	lusy2_noncentromeric
761	177	36	203.39	lusy2_noncentromeric
762	16832	2826	167.894	lusy2_noncentromeric
763	1234	209	169.368	lusy2_noncentromeric
764	3217	485	150.762	lusy2_noncentromeric
765	28752	4204	146.216	lusy2_noncentromeric
766	606	81	133.663	lusy2_noncentromeric
767	176	24	136.364	lusy2_noncentromeric
768	1970	236	119.797	lusy2_noncentromeric
769	24265	2824	116.382	lusy2_noncentromeric
770	893	184	206.047	lusy2_noncentromeric
771	5545	711	128.224	lusy2_noncentromeric
772	7282	986	135.402	lusy2_noncentromeric
773	177	24	135.593	lusy2_noncentromeric
774	1924	364	189.189	lusy2_noncentromeric
775	516	76	147.287	lusy2_noncentromeric
776	246033	38761	157.544	lusy2_noncentromeric
777	4891	716	146.391	lusy2_noncentromeric
778	74741	12686	169.733	lusy2_noncentromeric
779	1190	231	194.118	lusy2_noncentromeric
780	5157	936	181.501	lusy2_noncentromeric
781	5641	917	162.56	lusy2_noncentromeric
782	178272	33488	187.848	lusy2_noncentromeric
783	165	40	242.424	lusy2_noncentromeric
784	6325	1161	183.557	lusy2_noncentromeric
785	8604	1196	139.005	lusy2_noncentromeric
786	169	25	147.929	lusy2_noncentromeric
787	178	26	146.067	lusy2_noncentromeric
788	27783	3651	131.411	lusy2_noncentromeric
789	13154	1794	136.384	lusy2_noncentromeric
790	12962	1712	132.078	lusy2_noncentromeric
791	1405	196	139.502	lusy2_noncentromeric
792	172	41	238.372	lusy2_noncentromeric
793	2977	487	163.588	lusy2_noncentromeric
794	59970	7576	126.33	lusy2_noncentromeric
795	3686	625	169.56	lusy2_noncentromeric
796	2090	369	176.555	lusy2_noncentromeric
797	178	35	196.629	lusy2_noncentromeric
798	1342	217	161.699	lusy2_noncentromeric
799	1370	278	202.92	lusy2_noncentromeric
800	5936	1088	183.288	lusy2_noncentromeric
801	2426	296	122.012	lusy2_noncentromeric
802	3697	598	161.753	lusy2_noncentromeric
803	44712	7188	160.762	lusy2_noncentromeric
804	525	119	226.667	lusy2_noncentromeric
805	130552	19611	150.216	lusy2_noncentromeric
806	66905	11005	164.487	lusy2_noncentromeric
807	12450	1377	110.602	lusy2_noncentromeric
808	1910	340	178.01	lusy2_noncentromeric
809	10206	1094	107.192	lusy2_noncentromeric
810	354	54	152.542	lusy2_noncentromeric
811	353	58	164.306	lusy2_noncentromeric
812	2790	484	173.477	lusy2_noncentromeric
813	2618	455	173.797	lusy2_noncentromeric
814	14784	2293	155.1	lusy2_noncentromeric
815	530	79	149.057	lusy2_noncentromeric
816	21358	3047	142.663	lusy2_noncentromeric
817	129472	21600	166.831	lusy2_noncentromeric
818	175	35	200	lusy2_noncentromeric
819	180	30	166.667	lusy2_noncentromeric
820	2402	460	191.507	lusy2_noncentromeric
821	174	22	126.437	lusy2_noncentromeric
822	5567	806	144.782	lusy2_noncentromeric
823	172	31	180.233	lusy2_noncentromeric
824	37424	5464	146.003	lusy2_noncentromeric
825	174	22	126.437	lusy2_noncentromeric
826	12258	2128	173.601	lusy2_noncentromeric
827	25548	4025	157.547	lusy2_noncentromeric
828	60274	8895	147.576	lusy2_noncentromeric
829	174	22	126.437	lusy2_noncentromeric
830	44555	7327	164.448	lusy2_noncentromeric
831	47816	7419	155.157	lusy2_noncentromeric
832	174	42	241.379	lusy2_noncentromeric
833	3545	449	126.657	lusy2_noncentromeric
834	169	31	183.432	lusy2_noncentromeric
835	695	130	187.05	lusy2_noncentromeric
836	35859	5917	165.007	lusy2_noncentromeric
837	353	85	240.793	lusy2_noncentromeric
838	168	26	154.762	lusy2_noncentromeric
839	3135	564	179.904	lusy2_noncentromeric
840	419423	72462	172.766	lusy2_noncentromeric
841	174	41	235.632	lusy2_noncentromeric
842	174	39	224.138	lusy2_noncentromeric
843	178	34	191.011	lusy2_noncentromeric
844	6925	1096	158.267	lusy2_noncentromeric
845	30696	4915	160.119	lusy2_noncentromeric

## Sheet: Fig. 5a
Figure 5a
element	cluster	Larcu	Lwahl	Lluzu	Lparv	Lniva	Lsylv	Lspic	Lcamp	Lsude	Lmtsf	Lpilo	Lnvea	Leleg
Lusy2	1	14.85	14.59	24.20	5.56	3.23	5.78	3.88	0.45	0.63	0.28	0.01	1.22	0.00
Lusy1	2	6.62	8.68	2.00	4.00	3.53	17.10	10.31	0.32	0.23	0.48	1.71	0.00	0.00
Ty1-copia/Angela	3	11.74	4.07	2.75	7.08	6.34	1.57	2.94	2.45	0.89	2.90	0.48	2.78	5.06
Ty1-copia/Angela	4	10.88	3.80	2.21	6.51	5.88	1.59	2.68	2.43	1.08	3.06	0.49	2.30	4.29
Lusy1	5	2.98	3.18	0.74	1.82	1.31	0.42	3.01	8.04	14.03	5.22	0.67	0.00	0.00
Lusy1	6	0.02	0.00	0.02	0.02	0.00	0.02	1.38	8.57	14.84	5.45	0.02	0.00	0.00
Ty1-copia/Angela	7	6.74	2.20	1.71	3.72	3.55	0.96	1.60	1.42	0.70	1.96	0.23	0.00	5.57
Lusy1	8	7.51	3.06	1.79	2.55	3.27	0.00	0.00	0.00	0.00	0.00	8.55	0.00	0.00
Lusy1	9	0.04	0.08	0.04	0.02	0.02	0.01	0.99	5.30	8.31	3.15	0.06	0.00	0.00
Lusy1	10	6.93	2.08	2.97	1.82	2.81	0.00	0.00	0.01	0.00	0.01	0.08	0.00	0.00
All/repeat/satellite	11	1.34	0.82	1.40	0.62	0.91	1.76	1.80	0.61	0.48	0.76	0.01	0.00	0.00
Ty1-copia/Angela	12	1.64	0.88	0.75	1.83	1.21	0.42	0.76	0.65	0.37	1.03	0.22	0.00	0.00
Lusy1	14	0.01	0.00	0.00	0.00	0.00	0.00	0.19	4.19	0.27	3.12	0.00	0.07	0.00
35S_rDNA	19	0.62	0.33	0.15	0.31	0.24	0.47	0.15	0.17	0.18	0.22	0.17	0.09	0.02
All/repeat/satellite	23	0.30	0.19	0.08	0.20	0.21	0.18	0.14	0.08	0.15	0.10	0.40	0.00	0.00
All/repeat/satellite	24	0.00	0.00	0.00	0.00	0.00	0.00	0.00	0.00	0.00	0.00	0.00	0.00	2.02
Ty1-copia/Angela	25	0.00	0.00	0.00	0.00	0.00	0.00	0.00	0.00	0.00	0.00	0.00	0.00	1.74
All/repeat/satellite	26	0.04	0.02	0.04	0.12	0.11	0.13	0.24	0.04	0.06	0.13	0.46	0.00	0.22
35S_rDNA	28	0.14	0.09	0.05	0.09	0.06	0.24	0.09	0.14	0.10	0.16	0.22	0.00	0.01
All/repeat/satellite	34	0.00	0.00	0.00	0.00	0.00	0.00	0.00	0.00	0.00	0.00	0.00	0.00	0.94
All/repeat/satellite	35	0.00	0.00	0.00	0.00	0.00	0.85	0.00	0.00	0.00	0.00	0.00	0.00	0.00
All/repeat/satellite	36	0.00	0.00	0.00	0.00	0.00	0.00	0.00	0.00	0.00	0.00	0.00	0.00	0.86
35S_rDNA	37	0.24	0.11	0.06	0.06	0.06	0.09	0.03	0.02	0.04	0.09	0.00	0.00	0.02
All/repeat/satellite	38	0.00	0.00	0.00	0.00	0.00	0.00	0.00	0.00	0.00	0.00	0.00	0.00	0.81
5S_rDNA	41	0.13	0.18	0.03	0.11	0.05	0.05	0.03	0.02	0.00	0.00	0.01	0.00	0.10
Ty1-copia/SIRE	46	0.20	0.09	0.02	0.09	0.06	0.02	0.02	0.02	0.00	0.03	0.00	0.11	0.06

## Sheet: Fig. 6d
Figure 6d
Percentile values:
	LTR-TEs	LINE	H3K4me3	H3K9me2	upstream	downstream	large_gaps	lusy1	lusy2	centromere	satellite-free_centromere	lusy1_functional	lusy1_nonfunctional	lusy2_functional	lusy2_nonfunctional	randomness	gc_content	genes
genes	0	0	100	0	99.2	98.1	93	0	84.6	0	0	0	0.5	30.9	89	22.7	100
LTR-TEs		0	0	0	28.4	26.4	22	0	0	0	100	0	0.4	0	0	11.7	100	0
LINE	0		100	0	74.3	39.3	20.7	0	0	0	0.1	0	0	0	0	39.7	100	0
H3K4me3	0	100		0	99.9	99.5	9.4	0	0	0	0.1	0	0	0	0	81.4	100	100
H3K9me2	0.3	0	0		0.95	8.8	99	100	99.9	100	100	100	0	100	0	74.9	0	0
upstream	31.2	71.3	100	0.7		100	25.4	9.7	2.4	3.4	31.4	14.3	51.7	10.75	13.2	92.3	100	100
downstream	27.1	41.7	100	7.8	100		100	2.9	7.7	1.3	34.85	7.5	28.5	13.75	15.3	34.6	94.5	100
large_gaps	32.6	32.4	9.5	98.4	39.7	100		99.6	19.7	98	18.45	99.1	92.4	9.2	66.2	69.9	19.1	11.7
lusy1	0	0	0	100	19.5	6.1	99.4		0	100	0	100	100	0	0	79.2	0	0
lusy2	0	0	0	99.9	5.6	12.3	16	0		100	0	0	0	100	100	39.5	0	0
centromere	0	0	0	100	7.9	2.3	96.3	100	100		100	100	0	100	0	77.7	0	0
satellite-free_centromere	83	0	0	100	31.15	32.8	27.4	48.3	47.8	100		49.2	49.4	49.9	48.35	24.8	0	0
lusy1_functional	0	0	0	100	21.2	9.4	98.6	100	0	100	0.25		0	0	0	79.6	0	0
lusy1_nonfunctional	1.8	0	0	0	60.7	30.6	93.9	100	0	0	1.2	0		0	0	44.8	0	0
lusy2_functional	0	0	0	100	14.7	16.35	6.8	0	100	100	11.65	0	0		0	75.8	0	0
lusy2_nonfunctional	0	0	0	0	12.8	18.1	61.6	0	100	0	0	0	0	0		50	0	0
randomness	17.9	42.8	81.4	69.5	88.5	41.1	64.6	74.8	41.8	70.3	32.3	73.3	45.7	71.9	51		32	17.2

## Sheet: Suppl Fig. 6a
Figure S6a
scaffold_name	start	end	4_pct_at	5_pct_gc	6_num_A	7_num_C	8_num_G	9_num_T	10_num_N	11_num_oth	12_seq_len	dataset
HiC_scaffold_1	1454200	1749399	0.712851	0.287149	97488	46577	38189	112945	0	0	295199	lusy1_fun
HiC_scaffold_1	2008326	2136799	0.713644	0.286356	49002	16156	20633	42682	0	0	128473	lusy1_fun
HiC_scaffold_1	2671800	2840799	0.709915	0.290085	55370	26092	22932	64605	0	0	168999	lusy1_fun
HiC_scaffold_1	5590400	5706599	0.713784	0.286216	38145	18118	15140	44796	0	0	116199	lusy1_fun
HiC_scaffold_1	6259827	6401199	0.722236	0.277764	55278	17575	21693	46826	0	0	141372	lusy1_fun
HiC_scaffold_1	7172933	7399969	0.713495	0.286505	75090	35889	29158	86899	0	0	227036	lusy1_fun
HiC_scaffold_1	8254438	8567399	0.717505	0.282495	104389	48979	39431	120162	0	0	312961	lusy1_fun
HiC_scaffold_1	10507386	10613799	0.711454	0.288546	40695	13714	16991	35013	0	0	106413	lusy1_fun
HiC_scaffold_1	13280600	13377399	0.696237	0.303763	29887	15828	13576	37508	0	0	96799	lusy1_fun
HiC_scaffold_1	15190400	15191630	0.629268	0.370732	453	163	293	321	0	0	1230	lusy1_fun
HiC_scaffold_1	17836000	18054299	0.709715	0.290285	82993	26448	36921	71937	0	0	218299	lusy1_fun
HiC_scaffold_1	19409869	19422556	0.705604	0.294396	4895	1803	1932	4057	0	0	12687	lusy1_fun
HiC_scaffold_1	19480958	19485399	0.706147	0.293853	1768	627	678	1368	0	0	4441	lusy1_fun
HiC_scaffold_1	20430560	20516999	0.707042	0.292958	35385	11366	13957	25731	0	0	86439	lusy1_fun
HiC_scaffold_1	31414200	31447199	0.700324	0.299676	10198	5391	4498	12912	0	0	32999	lusy1_fun
HiC_scaffold_1	31945600	31977199	0.704484	0.295516	10570	4916	4422	11691	0	0	31599	lusy1_fun
HiC_scaffold_1	33358534	35175406	0.723803	0.276197	609710	275299	226516	705347	0	0	1816872	lusy1_fun
HiC_scaffold_1	37693200	37731399	0.707008	0.292992	11755	6192	5000	15252	0	0	38199	lusy1_fun
HiC_scaffold_1	39336200	39431599	0.692418	0.307582	29121	16034	13309	36935	0	0	95399	lusy1_fun
HiC_scaffold_1	40668200	41408399	0.709154	0.290846	286050	97560	117724	238865	0	0	740199	lusy1_fun
HiC_scaffold_1	41809000	41813721	0.701546	0.298454	1872	622	787	1440	0	0	4721	lusy1_fun
HiC_scaffold_1	45030000	45109799	0.713443	0.286557	29173	10793	12074	27759	0	0	79799	lusy1_fun
HiC_scaffold_1	46069085	46402873	0.715433	0.284567	128285	40872	54113	110518	0	0	333788	lusy1_fun
HiC_scaffold_1	48023142	48940533	0.709497	0.290503	298267	148775	117730	352619	0	0	917391	lusy1_fun
HiC_scaffold_1	51929200	51990513	0.694632	0.305368	24067	8938	9785	18523	0	0	61313	lusy1_fun
HiC_scaffold_1	54092400	54401399	0.71318	0.28682	103920	48409	40218	116452	0	0	308999	lusy1_fun
HiC_scaffold_1	56181188	56188999	0.697862	0.302138	3084	1121	1239	2367	0	0	7811	lusy1_fun
HiC_scaffold_1	59052400	59406599	0.721651	0.278349	132497	46319	52272	123111	0	0	354199	lusy1_fun
HiC_scaffold_1	61324800	61411599	0.701229	0.298771	33181	11516	14417	27685	0	0	86799	lusy1_fun
HiC_scaffold_1	63335600	63360599	0.722069	0.277931	9990	3009	3939	8061	0	0	24999	lusy1_fun
HiC_scaffold_1	65610800	65852904	0.710153	0.289847	79373	39214	30959	92558	0	0	242104	lusy1_fun
HiC_scaffold_1	71906800	72173999	0.712424	0.287576	102580	34190	42650	87779	0	0	267199	lusy1_fun
HiC_scaffold_1	73414600	73482599	0.714922	0.285078	26169	8672	10713	22445	0	0	67999	lusy1_fun
HiC_scaffold_1	75188400	75244552	0.696342	0.303658	17529	9717	7334	21572	0	0	56152	lusy1_fun
HiC_scaffold_1	75705600	75805920	0.708652	0.291348	32591	15967	13261	38501	0	0	100320	lusy1_fun
HiC_scaffold_1	78338000	78401799	0.711782	0.288218	24627	8318	10070	20784	0	0	63799	lusy1_fun
HiC_scaffold_2	5507	466199	0.718456	0.281544	179153	57820	71885	151834	0	0	460692	lusy1_fun
HiC_scaffold_2	2841539	2990199	0.716575	0.283425	57102	18656	23478	49424	0	0	148660	lusy1_fun
HiC_scaffold_2	3490559	3640999	0.715528	0.284472	57747	19033	23763	49897	0	0	150440	lusy1_fun
HiC_scaffold_2	4606030	4906799	0.708311	0.291689	114513	38735	48996	98525	0	0	300769	lusy1_fun
HiC_scaffold_2	5572200	5583403	0.719093	0.280907	3708	1758	1389	4348	0	0	11203	lusy1_fun
HiC_scaffold_2	8076400	8490199	0.705306	0.294694	134215	67925	54019	157640	0	0	413799	lusy1_fun
HiC_scaffold_2	11339017	11645599	0.717182	0.282818	118611	37758	48949	101264	0	0	306582	lusy1_fun
HiC_scaffold_2	14369173	14846999	0.710104	0.289896	156714	78949	59571	182592	0	0	477826	lusy1_fun
HiC_scaffold_2	21549895	21576999	0.705726	0.294274	10345	3729	4247	8783	0	0	27104	lusy1_fun
HiC_scaffold_2	23176600	23179954	0.705725	0.294275	1317	467	520	1050	0	0	3354	lusy1_fun
HiC_scaffold_2	24560200	24589186	0.694094	0.305906	8725	4721	4146	11394	0	0	28986	lusy1_fun
HiC_scaffold_2	24609432	24616439	0.710147	0.289853	2129	1098	933	2847	0	0	7007	lusy1_fun
HiC_scaffold_2	25907000	26656000	0.720298	0.279702	249562	119882	89615	289941	0	0	749000	lusy1_fun
HiC_scaffold_2	28613400	28682799	0.678209	0.321791	21162	11534	10798	25905	0	0	69399	lusy1_fun
HiC_scaffold_2	30729200	30771282	0.702509	0.297491	16439	5626	6893	13124	0	0	42082	lusy1_fun
HiC_scaffold_2	30787884	30791599	0.698789	0.301211	1455	495	624	1141	0	0	3715	lusy1_fun
HiC_scaffold_2	35304400	35779917	0.720311	0.279689	186027	56322	76675	156493	0	0	475517	lusy1_fun
HiC_scaffold_2	41767400	41788799	0.699659	0.300341	8335	2926	3501	6637	0	0	21399	lusy1_fun
HiC_scaffold_2	42583400	42604939	0.722736	0.277265	8397	2492	3480	7170	0	0	21539	lusy1_fun
HiC_scaffold_2	42620090	43042478	0.718773	0.281227	162639	49580	69207	140962	0	0	422388	lusy1_fun
HiC_scaffold_2	45364120	45663186	0.718106	0.281894	118286	36418	47887	96475	0	0	299066	lusy1_fun
HiC_scaffold_2	47686800	47906876	0.720937	0.279063	86668	25333	36082	71993	0	0	220076	lusy1_fun
HiC_scaffold_2	51572800	51627799	0.677976	0.322024	17182	9297	8414	20106	0	0	54999	lusy1_fun
HiC_scaffold_2	55678969	55874199	0.712539	0.287461	76101	23964	32157	63008	0	0	195230	lusy1_fun
HiC_scaffold_2	57930600	58367999	0.710523	0.289477	168424	52628	73989	142358	0	0	437399	lusy1_fun
HiC_scaffold_2	62149800	62263999	0.70892	0.29108	37206	18381	14860	43752	0	0	114199	lusy1_fun
HiC_scaffold_2	63802000	63968799	0.704734	0.295266	62568	22187	27063	54981	0	0	166799	lusy1_fun
HiC_scaffold_2	67913592	67988399	0.704239	0.295761	23222	12771	9354	29460	0	0	74807	lusy1_fun
HiC_scaffold_2	69574152	69677849	0.71842	0.28158	40067	12756	16443	34431	0	0	103697	lusy1_fun
HiC_scaffold_2	71351800	71414399	0.711976	0.288024	23653	7616	10414	20916	0	0	62599	lusy1_fun
HiC_scaffold_2	73174400	73497799	0.703642	0.296358	123001	43661	52181	104556	0	0	323399	lusy1_fun
HiC_scaffold_2	74753400	74798599	0.711918	0.288082	17248	5712	7309	14930	0	0	45199	lusy1_fun
HiC_scaffold_2	76924600	77173199	0.716507	0.283493	94860	30454	40022	83263	0	0	248599	lusy1_fun
HiC_scaffold_2	77666600	77691999	0.705894	0.294106	9507	3369	4101	8422	0	0	25399	lusy1_fun
HiC_scaffold_2	78673275	78848599	0.720158	0.279842	68185	21007	28056	58076	0	0	175324	lusy1_fun
HiC_scaffold_2	79409800	79479616	0.691704	0.308296	24724	9837	11687	23568	0	0	69816	lusy1_fun
HiC_scaffold_2	79912400	79937008	0.716556	0.283444	9483	3025	3950	8150	0	0	24608	lusy1_fun
HiC_scaffold_2	80535600	80605747	0.716339	0.283661	26795	8761	11137	23454	0	0	70147	lusy1_fun
HiC_scaffold_3	143805	369520	0.724476	0.275524	75765	34673	27517	87760	0	0	225715	lusy1_fun
HiC_scaffold_3	726235	891126	0.723235	0.276765	54981	25979	19657	64274	0	0	164891	lusy1_fun
HiC_scaffold_3	2393000	2522258	0.715476	0.284524	49983	16704	20073	42498	0	0	129258	lusy1_fun
HiC_scaffold_3	4317000	4320599	0.718533	0.281467	1200	554	459	1386	0	0	3599	lusy1_fun
HiC_scaffold_3	4814800	4822370	0.704491	0.295509	2852	1036	1201	2481	0	0	7570	lusy1_fun
HiC_scaffold_3	5804019	5962599	0.709875	0.290125	52604	26021	19987	59968	0	0	158580	lusy1_fun
HiC_scaffold_3	6897000	7343799	0.71324	0.28676	146566	69440	58684	172109	0	0	446799	lusy1_fun
HiC_scaffold_3	7862400	8043799	0.715969	0.284031	59352	29749	21774	70524	0	0	181399	lusy1_fun
HiC_scaffold_3	8798398	8881599	0.712239	0.287761	27254	13074	10868	32005	0	0	83201	lusy1_fun
HiC_scaffold_3	9259400	9447938	0.713055	0.286945	61951	29384	24716	72487	0	0	188538	lusy1_fun
HiC_scaffold_3	9904000	10205599	0.713411	0.286589	99381	47679	38756	115783	0	0	301599	lusy1_fun
HiC_scaffold_3	12737922	12931696	0.70255	0.29745	72655	25783	31855	63481	0	0	193774	lusy1_fun
HiC_scaffold_3	12948508	13148999	0.705493	0.294507	76096	26665	32381	65349	0	0	200491	lusy1_fun
HiC_scaffold_3	13554400	13601534	0.722663	0.277337	18851	5583	7489	15211	0	0	47134	lusy1_fun
HiC_scaffold_3	18248400	18775409	0.70939	0.29061	199378	68502	84652	174477	0	0	527009	lusy1_fun
HiC_scaffold_3	22882600	23070399	0.706638	0.288037	70617	24332	29761	62089	1000	0	187799	lusy1_fun
HiC_scaffold_3	24691400	24735799	0.675623	0.324377	13517	7876	6526	16480	0	0	44399	lusy1_fun
HiC_scaffold_3	26900600	26906399	0.712709	0.287291	2214	731	935	1919	0	0	5799	lusy1_fun
HiC_scaffold_3	30423600	30783740	0.707075	0.292925	133861	47801	57693	120785	0	0	360140	lusy1_fun
HiC_scaffold_3	29169600	29977250	0.714183	0.285817	304515	104679	126161	272295	0	0	807650	lusy1_fun
HiC_scaffold_3	30804244	30898087	0.713926	0.286074	35447	12106	14740	31550	0	0	93843	lusy1_fun
HiC_scaffold_3	30938836	30963199	0.719657	0.280343	8209	3745	3085	9324	0	0	24363	lusy1_fun
HiC_scaffold_3	31302600	31965999	0.710027	0.289973	245282	88560	103808	225749	0	0	663399	lusy1_fun
HiC_scaffold_3	32161400	33429955	0.70846	0.29154	450996	183494	186340	447725	0	0	1268555	lusy1_fun
HiC_scaffold_3	33863604	33908579	0.684291	0.315709	14045	7598	6601	16731	0	0	44975	lusy1_fun
HiC_scaffold_3	36229200	36545999	0.718806	0.281194	105426	49184	39898	122291	0	0	316799	lusy1_fun
HiC_scaffold_3	39574800	39713399	0.713512	0.286488	45511	22125	17582	53381	0	0	138599	lusy1_fun
HiC_scaffold_3	41385754	41661599	0.709688	0.290312	90805	43911	36170	104959	0	0	275845	lusy1_fun
HiC_scaffold_3	43129400	43137599	0.654836	0.345164	2647	1574	1256	2722	0	0	8199	lusy1_fun
HiC_scaffold_3	43898988	43928311	0.708045	0.291955	11529	3851	4710	9233	0	0	29323	lusy1_fun
HiC_scaffold_3	44290600	44305799	0.703533	0.296467	4740	2460	2046	5953	0	0	15199	lusy1_fun
HiC_scaffold_3	46894267	46985241	0.70873	0.29127	29246	13815	12683	35230	0	0	90974	lusy1_fun
HiC_scaffold_3	45925849	46557760	0.709855	0.290145	202949	96117	87229	245616	0	0	631911	lusy1_fun
HiC_scaffold_3	47212200	47219107	0.700883	0.299117	2650	905	1161	2191	0	0	6907	lusy1_fun
HiC_scaffold_3	47249406	47299199	0.715502	0.284498	16313	7967	6199	19314	0	0	49793	lusy1_fun
HiC_scaffold_3	49965217	49989199	0.70236	0.29764	9477	3195	3943	7367	0	0	23982	lusy1_fun
HiC_scaffold_3	51998778	52065399	0.711472	0.288528	21051	10529	8693	26348	0	0	66621	lusy1_fun
HiC_scaffold_3	53748200	53757199	0.702411	0.297589	3527	1246	1432	2794	0	0	8999	lusy1_fun
HiC_scaffold_3	54901200	54993199	0.691736	0.308264	28304	15022	13338	35335	0	0	91999	lusy1_fun
HiC_scaffold_3	56239000	56253799	0.696736	0.303264	4545	2382	2106	5766	0	0	14799	lusy1_fun
HiC_scaffold_3	58615435	59636888	0.727849	0.272151	397512	124623	153366	345952	0	0	1021453	lusy1_fun
HiC_scaffold_3	59998964	60377676	0.726782	0.273142	128307	57087	46355	146934	29	0	378712	lusy1_fun
HiC_scaffold_3	61870600	61892744	0.692513	0.307487	8680	3271	3538	6655	0	0	22144	lusy1_fun
HiC_scaffold_3	65970600	66097088	0.705917	0.294083	49865	16741	20457	39425	0	0	126488	lusy1_fun
HiC_scaffold_3	70286593	70288132	0.648473	0.351527	505	283	258	493	0	0	1539	lusy1_fun
HiC_scaffold_3	72441600	72473399	0.639769	0.360231	9603	6452	5003	10741	0	0	31799	lusy1_fun
HiC_scaffold_3	74064000	74093999	0.70519	0.29481	9442	4692	4152	11713	0	0	29999	lusy1_fun
HiC_scaffold_3	75866200	76138619	0.71872	0.28128	103922	34029	42597	91871	0	0	272419	lusy1_fun
HiC_scaffold_3	78372000	78446849	0.699635	0.300365	24672	12557	9925	27695	0	0	74849	lusy1_fun
HiC_scaffold_3	79852600	80012558	0.716788	0.27696	61911	19309	24993	52745	1000	0	159958	lusy1_fun
HiC_scaffold_3	80534000	80819599	0.716834	0.283166	110964	35355	45517	93763	0	0	285599	lusy1_fun
HiC_scaffold_3	81686200	81728599	0.703837	0.296163	14033	7064	5493	15809	0	0	42399	lusy1_fun
HiC_scaffold_3	81924000	81953399	0.716521	0.283479	9672	4912	3422	11393	0	0	29399	lusy1_fun
HiC_scaffold_4	495817	765599	0.712679	0.287321	91064	44639	32875	101204	0	0	269782	lusy1_fun
HiC_scaffold_4	1755200	2189198	0.709867	0.290133	143122	68613	57304	164959	0	0	433998	lusy1_fun
HiC_scaffold_4	2775654	3097599	0.720179	0.279821	107282	52561	37526	124576	0	0	321945	lusy1_fun
HiC_scaffold_4	3533373	3779368	0.716193	0.283807	82196	40297	29518	93984	0	0	245995	lusy1_fun
HiC_scaffold_4	5606533	5694787	0.708931	0.291069	28211	14276	11412	34355	0	0	88254	lusy1_fun
HiC_scaffold_4	13174800	13221422	0.704517	0.295483	18296	6138	7638	14550	0	0	46622	lusy1_fun
HiC_scaffold_4	15780600	15796799	0.707204	0.292796	4941	2583	2160	6515	0	0	16199	lusy1_fun
HiC_scaffold_4	16515800	16521399	0.704233	0.295767	1726	932	724	2217	0	0	5599	lusy1_fun
HiC_scaffold_4	20484552	20607804	0.707404	0.292596	40535	20705	15358	46654	0	0	123252	lusy1_fun
HiC_scaffold_4	19517000	20278161	0.706278	0.293722	248517	128037	95533	289074	0	0	761161	lusy1_fun
HiC_scaffold_4	22358000	22385290	0.695603	0.304397	8573	4325	3982	10410	0	0	27290	lusy1_fun
HiC_scaffold_4	24284400	24314599	0.699427	0.300573	9437	4971	4106	11685	0	0	30199	lusy1_fun
HiC_scaffold_4	26198965	26700199	0.717238	0.282762	164942	78842	62888	194562	0	0	501234	lusy1_fun
HiC_scaffold_4	27736200	27992399	0.712813	0.287187	98292	31858	41719	84330	0	0	256199	lusy1_fun
HiC_scaffold_4	29678600	29724399	0.699186	0.300814	13988	7288	6489	18034	0	0	45799	lusy1_fun
HiC_scaffold_4	33085000	33110599	0.679362	0.320638	9438	3671	4537	7953	0	0	25599	lusy1_fun
HiC_scaffold_4	33726200	33880999	0.707259	0.292741	50349	25891	19425	59134	0	0	154799	lusy1_fun
HiC_scaffold_4	35063200	35064638	0.705841	0.294159	581	194	229	434	0	0	1438	lusy1_fun
HiC_scaffold_4	35085704	35239399	0.715443	0.284557	50357	25014	18721	59603	0	0	153695	lusy1_fun
HiC_scaffold_4	36380000	36614199	0.713423	0.286577	89844	28542	38574	77239	0	0	234199	lusy1_fun
HiC_scaffold_4	37949200	38229199	0.713217	0.286783	101154	40016	40283	98546	0	0	279999	lusy1_fun
HiC_scaffold_4	40640800	40800399	0.709917	0.290083	61337	19779	26518	51965	0	0	159599	lusy1_fun
HiC_scaffold_4	42612578	42813999	0.717209	0.282791	70319	29908	27052	74142	0	0	201421	lusy1_fun
HiC_scaffold_4	44363200	44464199	0.708957	0.291042	38650	12959	16436	32954	0	0	100999	lusy1_fun
HiC_scaffold_4	44615989	44987799	0.707913	0.292087	141173	47658	60943	122036	0	0	371810	lusy1_fun
HiC_scaffold_4	45418600	45505799	0.723495	0.276505	28591	13556	10555	34497	0	0	87199	lusy1_fun
HiC_scaffold_4	47135482	47445999	0.721951	0.278049	122831	38180	48159	101347	0	0	310517	lusy1_fun
HiC_scaffold_4	48693400	48917799	0.716625	0.283375	85419	26574	37015	75391	0	0	224399	lusy1_fun
HiC_scaffold_4	52387541	52551799	0.713621	0.286379	63157	20886	26154	54061	0	0	164258	lusy1_fun
HiC_scaffold_4	53023844	53153906	0.712676	0.287325	43040	20664	16706	49652	0	0	130062	lusy1_fun
HiC_scaffold_4	53902784	54048381	0.713593	0.286407	54797	19426	22274	49100	0	0	145597	lusy1_fun
HiC_scaffold_4	54568627	54724401	0.713161	0.286839	59462	20316	24366	51630	0	0	155774	lusy1_fun
HiC_scaffold_4	55214401	55323506	0.714074	0.285926	40836	14672	16524	37073	0	0	109105	lusy1_fun
HiC_scaffold_4	55816135	55922799	0.714777	0.285223	40877	13595	16828	35364	0	0	106664	lusy1_fun
HiC_scaffold_4	56507400	56601858	0.718415	0.281585	36759	11420	15178	31101	0	0	94458	lusy1_fun
HiC_scaffold_4	56649766	56649891	0.76	0.24	45	14	16	50	0	0	125	lusy1_fun
HiC_scaffold_4	57467327	57777715	0.712395	0.287605	119215	40059	49210	101904	0	0	310388	lusy1_fun
HiC_scaffold_4	59927000	59972999	0.694841	0.305159	14100	7421	6616	17862	0	0	45999	lusy1_fun
HiC_scaffold_4	61662579	61797218	0.692311	0.307689	42474	23172	18255	50738	0	0	134639	lusy1_fun
HiC_scaffold_5	394200	468709	0.699499	0.300501	28941	10228	12162	23178	0	0	74509	lusy1_fun
HiC_scaffold_5	1626200	1846599	0.709363	0.290637	72191	36559	27497	84152	0	0	220399	lusy1_fun
HiC_scaffold_5	3295200	3387399	0.71657	0.28343	29982	14674	11458	36085	0	0	92199	lusy1_fun
HiC_scaffold_5	4842400	4921789	0.701029	0.298971	25848	13377	10358	29806	0	0	79389	lusy1_fun
HiC_scaffold_5	4940089	5127508	0.717723	0.282277	61372	30515	22389	73143	0	0	187419	lusy1_fun
HiC_scaffold_5	6104800	6213341	0.717084	0.282916	36151	17953	12755	41682	0	0	108541	lusy1_fun
HiC_scaffold_5	6637594	6878912	0.720978	0.279022	79974	38903	28430	94011	0	0	241318	lusy1_fun
HiC_scaffold_5	7415400	7684999	0.717555	0.282445	87093	43009	33138	106359	0	0	269599	lusy1_fun
HiC_scaffold_5	8710800	8972448	0.717586	0.282414	85203	41940	31953	102552	0	0	261648	lusy1_fun
HiC_scaffold_5	9828000	9858999	0.666376	0.333624	11170	4839	5503	9487	0	0	30999	lusy1_fun
HiC_scaffold_5	14765907	14810357	0.690574	0.309426	13407	7474	6280	17289	0	0	44450	lusy1_fun
HiC_scaffold_5	15477800	15534599	0.716544	0.283456	21716	7008	9092	18983	0	0	56799	lusy1_fun
HiC_scaffold_5	16117000	16466799	0.714427	0.285573	119749	54204	45689	130157	0	0	349799	lusy1_fun
HiC_scaffold_5	18572515	18573520	0.710448	0.289552	326	145	146	388	0	0	1005	lusy1_fun
HiC_scaffold_5	27883040	27893373	0.707829	0.292171	3312	1673	1346	4002	0	0	10333	lusy1_fun
HiC_scaffold_5	28026257	28176999	0.700873	0.292493	53590	21488	22603	52061	1000	0	150742	lusy1_fun
HiC_scaffold_5	30405034	30455199	0.705273	0.294727	15884	8200	6585	19496	0	0	50165	lusy1_fun
HiC_scaffold_5	31485000	32199461	0.703809	0.296191	230401	116565	95052	272443	0	0	714461	lusy1_fun
HiC_scaffold_5	40280000	40297399	0.713662	0.286338	6754	2124	2858	5663	0	0	17399	lusy1_fun
HiC_scaffold_5	39806800	39922399	0.719937	0.280063	44912	13503	18872	38312	0	0	115599	lusy1_fun
HiC_scaffold_5	41645000	41718862	0.701037	0.298963	22755	12189	9893	29025	0	0	73862	lusy1_fun
HiC_scaffold_5	44220451	44375599	0.711862	0.288138	59816	19208	25496	50628	0	0	155148	lusy1_fun
HiC_scaffold_5	46888360	46932399	0.707873	0.292127	17308	5713	7152	13866	0	0	44039	lusy1_fun
HiC_scaffold_5	47447600	47457599	0.683168	0.316832	3279	1696	1472	3552	0	0	9999	lusy1_fun
HiC_scaffold_5	48586000	48866400	0.716369	0.283631	108268	35734	43796	92602	0	0	280400	lusy1_fun
HiC_scaffold_5	49676200	49679238	0.722844	0.277156	1250	374	468	946	0	0	3038	lusy1_fun
HiC_scaffold_5	52621600	52768139	0.722688	0.277312	57039	17127	23510	48863	0	0	146539	lusy1_fun
HiC_scaffold_5	56607200	56872199	0.716765	0.283235	102281	31762	43295	87661	0	0	264999	lusy1_fun
HiC_scaffold_5	62052200	62082328	0.708875	0.291125	9258	5151	3620	12099	0	0	30128	lusy1_fun
HiC_scaffold_5	63438400	63522323	0.720422	0.279578	30171	11855	11608	30289	0	0	83923	lusy1_fun
HiC_scaffold_5	63956800	64016599	0.720765	0.279235	21209	8646	8052	21892	0	0	59799	lusy1_fun
HiC_scaffold_5	70816169	70995209	0.717097	0.282903	68562	22086	28565	59827	0	0	179040	lusy1_fun
HiC_scaffold_5	74663591	74882874	0.712851	0.287149	83223	27421	35546	73093	0	0	219283	lusy1_fun
HiC_scaffold_5	75173800	75290615	0.717459	0.282541	44864	14241	18764	38946	0	0	116815	lusy1_fun
HiC_scaffold_5	75917346	76247999	0.708525	0.291475	126903	41382	54995	107373	0	0	330653	lusy1_fun
HiC_scaffold_5	77000600	77289799	0.708906	0.291094	108699	36751	47433	96316	0	0	289199	lusy1_fun
HiC_scaffold_5	78589400	78940149	0.711603	0.288397	134426	46330	54825	115168	0	0	350749	lusy1_fun
HiC_scaffold_6	1373435	1557504	0.720398	0.279602	61353	30167	21299	71250	0	0	184069	lusy1_fun
HiC_scaffold_6	2246600	2437199	0.713068	0.286932	62890	30316	24373	73020	0	0	190599	lusy1_fun
HiC_scaffold_6	3621471	3751999	0.718666	0.281334	42618	20485	16237	51188	0	0	130528	lusy1_fun
HiC_scaffold_6	5107482	5109021	0.7141	0.2859	593	182	258	506	0	0	1539	lusy1_fun
HiC_scaffold_6	6124932	6242428	0.719948	0.280052	46215	13636	19269	38376	0	0	117496	lusy1_fun
HiC_scaffold_6	6687200	6856222	0.711671	0.288329	60761	22911	25823	59527	0	0	169022	lusy1_fun
HiC_scaffold_6	8778600	9047599	0.717798	0.282202	89569	42471	33441	103518	0	0	268999	lusy1_fun
HiC_scaffold_6	11701400	11734944	0.705849	0.294151	11374	5049	4818	12303	0	0	33544	lusy1_fun
HiC_scaffold_6	13751200	13815399	0.7135	0.2865	23894	8661	9732	21912	0	0	64199	lusy1_fun
HiC_scaffold_6	15949000	16056431	0.695414	0.304586	32530	18661	14061	42179	0	0	107431	lusy1_fun
HiC_scaffold_6	16175520	16251799	0.695958	0.304042	23199	13227	9965	29888	0	0	76279	lusy1_fun
HiC_scaffold_6	20896344	23231708	0.712804	0.287196	791006	369416	301291	873651	0	0	2335364	lusy1_fun
HiC_scaffold_6	26101809	26129999	0.702164	0.297836	8790	4509	3887	11004	0	0	28190	lusy1_fun
HiC_scaffold_6	30321000	30401199	0.702478	0.297522	25194	12746	11115	31144	0	0	80199	lusy1_fun
HiC_scaffold_6	31910000	31943199	0.703334	0.296666	10286	5537	4312	13064	0	0	33199	lusy1_fun
HiC_scaffold_6	33561000	33565276	0.708606	0.291394	1649	557	689	1381	0	0	4276	lusy1_fun
HiC_scaffold_6	33599995	33905999	0.709363	0.290637	118714	40505	48431	98354	0	0	306004	lusy1_fun
HiC_scaffold_6	35078000	35506799	0.716674	0.283326	164497	53103	68387	142812	0	0	428799	lusy1_fun
HiC_scaffold_6	35962600	36314439	0.711155	0.288845	134754	45878	55749	115458	0	0	351839	lusy1_fun
HiC_scaffold_6	36920258	37261845	0.708581	0.291419	111693	55608	43937	130349	0	0	341587	lusy1_fun
HiC_scaffold_6	38583000	38796399	0.715669	0.284331	81282	26943	33733	71441	0	0	213399	lusy1_fun
HiC_scaffold_6	40053400	40397750	0.709705	0.290295	133882	46311	53652	110505	0	0	344350	lusy1_fun
HiC_scaffold_6	43346200	43886399	0.707895	0.292105	181995	83079	74716	200409	0	0	540199	lusy1_fun
HiC_scaffold_6	48182000	48443199	0.716833	0.283167	101809	31587	42376	85427	0	0	261199	lusy1_fun
HiC_scaffold_6	49137000	49157447	0.65369	0.34631	6002	3604	3477	7364	0	0	20447	lusy1_fun
HiC_scaffold_6	49880998	49896451	0.669385	0.330615	4826	2723	2386	5518	0	0	15453	lusy1_fun
HiC_scaffold_6	51712600	51890799	0.716138	0.283862	69367	20558	30026	58248	0	0	178199	lusy1_fun
HiC_scaffold_6	52535600	52555399	0.69847	0.30153	6113	3212	2758	7716	0	0	19799	lusy1_fun
HiC_scaffold_6	53760000	53987199	0.706693	0.293307	87357	29651	36988	73203	0	0	227199	lusy1_fun
HiC_scaffold_6	59422000	59840016	0.712152	0.287848	160899	52814	67511	136792	0	0	418016	lusy1_fun
HiC_scaffold_6	62078600	62130865	0.703779	0.296221	20544	7359	8123	16239	0	0	52265	lusy1_fun
HiC_scaffold_6	63002200	63014799	0.706961	0.293039	4928	1704	1988	3979	0	0	12599	lusy1_fun
HiC_scaffold_6	63875994	63882999	0.712348	0.287652	2261	1120	895	2729	0	0	7005	lusy1_fun
HiC_scaffold_6	66962600	67082399	0.705924	0.294076	38178	19113	16117	46391	0	0	119799	lusy1_fun
HiC_scaffold_6	72367000	72594399	0.708781	0.291219	73853	36323	29900	87323	0	0	227399	lusy1_fun
HiC_scaffold_6	72874628	73049199	0.721288	0.278712	57775	26915	21740	68141	0	0	174571	lusy1_fun
HiC_scaffold_6	74246937	74259201	0.624429	0.375571	4284	2292	2314	3374	0	0	12264	lusy1_fun
HiC_scaffold_6	75263000	75485199	0.711349	0.288651	73007	36194	27944	85054	0	0	222199	lusy1_fun
HiC_scaffold_6	80071000	80281316	0.722075	0.277925	78150	28028	30424	73714	0	0	210316	lusy1_fun
HiC_scaffold_6	80696981	80733599	0.722541	0.277459	14185	4506	5654	12273	0	0	36618	lusy1_fun
HiC_scaffold_6	81323200	81526767	0.724479	0.270609	78087	25328	29759	69393	1000	0	203567	lusy1_fun
HiC_scaffold_6	82079688	82082628	0.730952	0.269048	1168	355	436	981	0	0	2940	lusy1_fun
HiC_scaffold_6	82587800	82678399	0.716432	0.283568	34890	11448	14243	30018	0	0	90599	lusy1_fun
HiC_scaffold_6	83686600	83811599	0.713046	0.286954	47490	15392	20477	41640	0	0	124999	lusy1_fun
HiC_scaffold_1	73281	99705	0.712383	0.287542	10009	3275	4323	8815	2	0	26424	lusy1_nonfun
HiC_scaffold_1	1234167	1235829	0.732852	0.267148	649	193	251	569	0	0	1662	lusy1_nonfun
HiC_scaffold_1	4303509	4341929	0.685424	0.314576	12418	6644	5442	13916	0	0	38420	lusy1_nonfun
HiC_scaffold_1	5254845	5272331	0.671451	0.328549	6174	2801	2944	5567	0	0	17486	lusy1_nonfun
HiC_scaffold_1	7766992	7768479	0.733692	0.266308	583	174	222	508	0	0	1487	lusy1_nonfun
HiC_scaffold_1	8787182	8789540	0.731552	0.268448	965	266	367	760	0	0	2358	lusy1_nonfun
HiC_scaffold_1	9000122	9002855	0.724845	0.275156	883	419	333	1098	0	0	2733	lusy1_nonfun
HiC_scaffold_1	11416694	11428090	0.632415	0.367585	3697	2367	1822	3510	0	0	11396	lusy1_nonfun
HiC_scaffold_1	12452116	12455345	0.711056	0.288944	1290	420	513	1006	0	0	3229	lusy1_nonfun
HiC_scaffold_1	14095707	14114382	0.685248	0.314752	6415	3006	2872	6382	0	0	18675	lusy1_nonfun
HiC_scaffold_1	15511973	15530669	0.685334	0.314666	6416	3016	2867	6397	0	0	18696	lusy1_nonfun
HiC_scaffold_1	15555425	15574022	0.684304	0.315696	6373	3003	2868	6353	0	0	18597	lusy1_nonfun
HiC_scaffold_1	17737790	17741221	0.70067	0.29933	1362	504	523	1042	0	0	3431	lusy1_nonfun
HiC_scaffold_1	18658981	18665535	0.703082	0.296918	2580	909	1037	2028	0	0	6554	lusy1_nonfun
HiC_scaffold_1	20812334	20838792	0.6533	0.3467	7961	4412	4761	9324	0	0	26458	lusy1_nonfun
HiC_scaffold_1	22081594	22106636	0.694952	0.305048	9673	3512	4127	7730	0	0	25042	lusy1_nonfun
HiC_scaffold_1	22132139	22148480	0.643596	0.356404	5306	3179	2645	5211	0	0	16341	lusy1_nonfun
HiC_scaffold_1	22843181	22855974	0.624951	0.375049	4291	2027	2771	3704	0	0	12793	lusy1_nonfun
HiC_scaffold_1	23846185	23846556	0.74124	0.25876	153	40	56	122	0	0	371	lusy1_nonfun
HiC_scaffold_1	24056396	24058019	0.730129	0.269871	488	231	207	697	0	0	1623	lusy1_nonfun
HiC_scaffold_1	24320957	24321331	0.673797	0.326203	121	64	58	131	0	0	374	lusy1_nonfun
HiC_scaffold_1	26224657	26240460	0.714864	0.285136	4901	2588	1918	6396	0	0	15803	lusy1_nonfun
HiC_scaffold_1	27192581	27193082	0.726547	0.273453	208	65	72	156	0	0	501	lusy1_nonfun
HiC_scaffold_1	28388275	28430608	0.673517	0.326483	13384	7598	6223	15128	0	0	42333	lusy1_nonfun
HiC_scaffold_1	29300122	29311855	0.678087	0.321913	3511	2065	1712	4445	0	0	11733	lusy1_nonfun
HiC_scaffold_1	30183913	30186454	0.698937	0.301063	777	390	375	999	0	0	2541	lusy1_nonfun
HiC_scaffold_1	30213145	30224600	0.683806	0.316194	3428	1862	1760	4405	0	0	11455	lusy1_nonfun
HiC_scaffold_1	30438841	30444521	0.699472	0.300528	1789	919	788	2184	0	0	5680	lusy1_nonfun
HiC_scaffold_1	32948647	32950020	0.710852	0.289148	549	186	211	427	0	0	1373	lusy1_nonfun
HiC_scaffold_1	35281551	35292921	0.709059	0.290941	4507	1542	1766	3555	0	0	11370	lusy1_nonfun
HiC_scaffold_1	36873076	36873316	0.7375	0.2625	100	31	32	77	0	0	240	lusy1_nonfun
HiC_scaffold_1	37102465	37108499	0.710474	0.289526	2404	837	910	1883	0	0	6034	lusy1_nonfun
HiC_scaffold_1	38218811	38220676	0.713673	0.286327	576	303	231	755	0	0	1865	lusy1_nonfun
HiC_scaffold_1	38611168	38629736	0.64762	0.35238	6786	3336	3207	5239	0	0	18568	lusy1_nonfun
HiC_scaffold_1	40549775	40556971	0.698027	0.301973	2189	1209	964	2834	0	0	7196	lusy1_nonfun
HiC_scaffold_1	41995719	42000881	0.683069	0.316931	1677	918	718	1849	0	0	5162	lusy1_nonfun
HiC_scaffold_1	42305602	42305982	0.715789	0.284211	147	46	62	125	0	0	380	lusy1_nonfun
HiC_scaffold_1	43010602	43013883	0.692472	0.307528	1265	468	541	1007	0	0	3281	lusy1_nonfun
HiC_scaffold_1	43989606	44004214	0.687979	0.312021	4478	2380	2178	5572	0	0	14608	lusy1_nonfun
HiC_scaffold_1	44393668	44397699	0.639047	0.360953	1400	633	822	1176	0	0	4031	lusy1_nonfun
HiC_scaffold_1	44922945	44923316	0.730458	0.269542	157	47	53	114	0	0	371	lusy1_nonfun
HiC_scaffold_1	45403396	45426447	0.650384	0.349616	8379	3939	4120	6613	0	0	23051	lusy1_nonfun
HiC_scaffold_1	47380728	47383071	0.701238	0.298762	722	390	310	921	0	0	2343	lusy1_nonfun
HiC_scaffold_1	47418457	47424187	0.655672	0.344328	1751	966	1007	2006	0	0	5730	lusy1_nonfun
HiC_scaffold_1	49400881	49403746	0.708202	0.291798	1154	364	472	875	0	0	2865	lusy1_nonfun
HiC_scaffold_1	49479712	49480711	0.67968	0.32032	367	152	168	312	0	0	999	lusy1_nonfun
HiC_scaffold_1	50160802	50168397	0.684398	0.315602	2304	1334	1063	2894	0	0	7595	lusy1_nonfun
HiC_scaffold_1	50230297	50230914	0.732577	0.267423	260	67	98	192	0	0	617	lusy1_nonfun
HiC_scaffold_1	50648341	50665908	0.639551	0.360449	6077	2776	3556	5158	0	0	17567	lusy1_nonfun
HiC_scaffold_1	50811919	50812043	0.741935	0.258065	40	20	12	52	0	0	124	lusy1_nonfun
HiC_scaffold_1	50886173	50886541	0.720109	0.279891	144	42	61	121	0	0	368	lusy1_nonfun
HiC_scaffold_1	51364830	51365587	0.713342	0.286658	314	107	110	226	0	0	757	lusy1_nonfun
HiC_scaffold_1	52875042	52886330	0.709072	0.290928	4534	1517	1767	3470	0	0	11288	lusy1_nonfun
HiC_scaffold_1	52904003	52909623	0.67669	0.32331	2055	900	917	1748	0	0	5620	lusy1_nonfun
HiC_scaffold_1	53472847	53476606	0.709231	0.290769	1169	597	496	1497	0	0	3759	lusy1_nonfun
HiC_scaffold_1	55029090	55031440	0.724681	0.275319	955	283	364	748	0	0	2350	lusy1_nonfun
HiC_scaffold_1	55133348	55134591	0.722446	0.277554	506	146	199	392	0	0	1243	lusy1_nonfun
HiC_scaffold_1	55950640	55951140	0.716	0.284	203	69	73	155	0	0	500	lusy1_nonfun
HiC_scaffold_1	58717257	58717381	0.66129	0.33871	47	14	28	35	0	0	124	lusy1_nonfun
HiC_scaffold_1	60861906	60871844	0.706883	0.293117	3092	1639	1274	3933	0	0	9938	lusy1_nonfun
HiC_scaffold_1	61456707	61457580	0.712486	0.287514	269	130	121	353	0	0	873	lusy1_nonfun
HiC_scaffold_1	61484458	61501524	0.627681	0.372319	5372	3154	3200	5340	0	0	17066	lusy1_nonfun
HiC_scaffold_1	62022089	62022333	0.713115	0.286885	76	31	39	98	0	0	244	lusy1_nonfun
HiC_scaffold_1	62095827	62098944	0.71094	0.28906	1236	415	486	980	0	0	3117	lusy1_nonfun
HiC_scaffold_1	62304048	62304420	0.723118	0.276882	111	54	49	158	0	0	372	lusy1_nonfun
HiC_scaffold_1	62475854	62476103	0.706827	0.293173	73	37	36	103	0	0	249	lusy1_nonfun
HiC_scaffold_1	62888774	62891677	0.701343	0.298657	1092	401	466	944	0	0	2903	lusy1_nonfun
HiC_scaffold_1	64515076	64526015	0.699333	0.300667	3779	1676	1613	3871	0	0	10939	lusy1_nonfun
HiC_scaffold_1	65897949	65906725	0.686645	0.313355	3027	1373	1377	2999	0	0	8776	lusy1_nonfun
HiC_scaffold_1	67153227	67180758	0.702517	0.297483	10840	3776	4414	8501	0	0	27531	lusy1_nonfun
HiC_scaffold_1	68484930	68489768	0.713105	0.286895	1925	642	746	1525	0	0	4838	lusy1_nonfun
HiC_scaffold_1	68737616	68749627	0.702273	0.297727	3788	1907	1669	4647	0	0	12011	lusy1_nonfun
HiC_scaffold_1	70153853	70160902	0.663924	0.336076	2281	1102	1267	2399	0	0	7049	lusy1_nonfun
HiC_scaffold_1	71824667	71824917	0.692	0.308	98	35	42	75	0	0	250	lusy1_nonfun
HiC_scaffold_1	72660381	72660879	0.722892	0.277108	197	61	77	163	0	0	498	lusy1_nonfun
HiC_scaffold_1	72880991	72883802	0.711846	0.288154	1131	378	432	870	0	0	2811	lusy1_nonfun
HiC_scaffold_1	74722421	74722802	0.716535	0.283465	117	56	52	156	0	0	381	lusy1_nonfun
HiC_scaffold_1	74953270	74953519	0.718876	0.281125	99	32	38	80	0	0	249	lusy1_nonfun
HiC_scaffold_1	74969951	74970574	0.720706	0.279294	247	78	96	202	0	0	623	lusy1_nonfun
HiC_scaffold_1	75409791	75410411	0.719355	0.280645	206	94	80	240	0	0	620	lusy1_nonfun
HiC_scaffold_1	75617907	75628028	0.704871	0.295129	3174	1671	1316	3960	0	0	10121	lusy1_nonfun
HiC_scaffold_2	5256242	5264111	0.710128	0.289872	3108	1052	1229	2480	0	0	7869	lusy1_nonfun
HiC_scaffold_2	6373245	6374118	0.722795	0.277205	267	136	106	364	0	0	873	lusy1_nonfun
HiC_scaffold_2	7175193	7187284	0.691671	0.308329	4042	1989	1739	4321	0	0	12091	lusy1_nonfun
HiC_scaffold_2	7670166	7676206	0.704305	0.295695	1859	999	787	2395	0	0	6040	lusy1_nonfun
HiC_scaffold_2	8878052	8878782	0.736986	0.263014	239	112	80	299	0	0	730	lusy1_nonfun
HiC_scaffold_2	9189405	9191023	0.713226	0.286774	651	209	255	503	0	0	1618	lusy1_nonfun
HiC_scaffold_2	10623145	10624372	0.712306	0.287694	389	202	151	485	0	0	1227	lusy1_nonfun
HiC_scaffold_2	11019223	11019348	0.696	0.304	39	19	19	48	0	0	125	lusy1_nonfun
HiC_scaffold_2	11950643	11951393	0.714667	0.285333	250	120	94	286	0	0	750	lusy1_nonfun
HiC_scaffold_2	11998642	12000350	0.704918	0.295082	670	220	284	534	0	0	1708	lusy1_nonfun
HiC_scaffold_2	12209921	12210290	0.761518	0.238482	158	39	49	123	0	0	369	lusy1_nonfun
HiC_scaffold_2	12706984	12711698	0.700255	0.299745	1452	742	671	1849	0	0	4714	lusy1_nonfun
HiC_scaffold_2	13693179	13702128	0.705889	0.294111	2762	1443	1189	3555	0	0	8949	lusy1_nonfun
HiC_scaffold_2	13928325	13939893	0.676003	0.323997	3899	1792	1956	3921	0	0	11568	lusy1_nonfun
HiC_scaffold_2	14251825	14253225	0.709286	0.290714	561	214	193	432	0	0	1400	lusy1_nonfun
HiC_scaffold_2	15470737	15470862	0.656	0.344	38	23	20	44	0	0	125	lusy1_nonfun
HiC_scaffold_2	15626873	15626998	0.68	0.32	33	17	23	52	0	0	125	lusy1_nonfun
HiC_scaffold_2	16138558	16142475	0.692877	0.307123	1212	608	595	1502	0	0	3917	lusy1_nonfun
HiC_scaffold_2	16273282	16277939	0.709684	0.290316	1447	743	609	1858	0	0	4657	lusy1_nonfun
HiC_scaffold_2	16944716	16948335	0.721746	0.278254	1142	537	470	1470	0	0	3619	lusy1_nonfun
HiC_scaffold_2	17257105	17259126	0.680356	0.319644	736	315	331	639	0	0	2021	lusy1_nonfun
HiC_scaffold_2	17282552	17283532	0.70102	0.29898	309	161	132	378	0	0	980	lusy1_nonfun
HiC_scaffold_2	17541332	17562974	0.696054	0.303946	6757	3746	2832	8307	0	0	21642	lusy1_nonfun
HiC_scaffold_2	20087331	20088322	0.718466	0.281534	409	133	146	303	0	0	991	lusy1_nonfun
HiC_scaffold_2	21151780	21162098	0.693448	0.306552	3409	1675	1488	3746	0	0	10318	lusy1_nonfun
HiC_scaffold_2	21735896	21737679	0.673584	0.326416	565	298	284	636	0	0	1783	lusy1_nonfun
HiC_scaffold_2	22741659	22743164	0.665116	0.334884	451	236	268	550	0	0	1505	lusy1_nonfun
HiC_scaffold_2	22823493	22823617	0.758065	0.241935	55	13	17	39	0	0	124	lusy1_nonfun
HiC_scaffold_2	23399266	23399386	0.758333	0.241667	53	13	16	38	0	0	120	lusy1_nonfun
HiC_scaffold_2	24853767	24855866	0.728442	0.271558	844	263	307	685	0	0	2099	lusy1_nonfun
HiC_scaffold_2	25195541	25195791	0.732	0.268	83	32	35	100	0	0	250	lusy1_nonfun
HiC_scaffold_2	26852003	26852125	0.688525	0.311475	44	19	19	40	0	0	122	lusy1_nonfun
HiC_scaffold_2	27731541	27732039	0.728916	0.271084	195	55	80	168	0	0	498	lusy1_nonfun
HiC_scaffold_2	27872003	27872374	0.714286	0.285714	115	59	47	150	0	0	371	lusy1_nonfun
HiC_scaffold_2	28293975	28320346	0.682151	0.317849	9724	4341	4041	8265	0	0	26371	lusy1_nonfun
HiC_scaffold_2	29827413	30276564	0.720566	0.279434	175783	51465	74043	147860	0	0	449151	lusy1_nonfun
HiC_scaffold_2	30436198	30440559	0.707865	0.292135	1615	586	688	1472	0	0	4361	lusy1_nonfun
HiC_scaffold_2	31389194	31414982	0.644408	0.355592	7857	4571	4599	8761	0	0	25788	lusy1_nonfun
HiC_scaffold_2	31961105	31982846	0.6548	0.3452	7233	3915	3590	7003	0	0	21741	lusy1_nonfun
HiC_scaffold_2	32500707	32521971	0.600498	0.399502	6107	3738	4757	6662	0	0	21264	lusy1_nonfun
HiC_scaffold_2	32933551	32943444	0.6916	0.3084	3531	1550	1501	3311	0	0	9893	lusy1_nonfun
HiC_scaffold_2	33172808	33172934	0.738095	0.261905	50	14	19	43	0	0	126	lusy1_nonfun
HiC_scaffold_2	33596286	33600080	0.705851	0.294149	1164	603	513	1514	0	0	3794	lusy1_nonfun
HiC_scaffold_2	34313722	34367723	0.693024	0.306976	16735	9534	7043	20689	0	0	54001	lusy1_nonfun
HiC_scaffold_2	34890814	34899537	0.605984	0.394016	2685	1437	2000	2601	0	0	8723	lusy1_nonfun
HiC_scaffold_2	35966070	35980927	0.636131	0.363869	4661	2519	2887	4790	0	0	14857	lusy1_nonfun
HiC_scaffold_2	36682602	36695167	0.665977	0.334023	3939	2050	2147	4429	0	0	12565	lusy1_nonfun
HiC_scaffold_2	36714036	36715030	0.705231	0.294769	306	162	131	395	0	0	994	lusy1_nonfun
HiC_scaffold_2	38323358	38330230	0.701834	0.298166	2146	1124	925	2677	0	0	6872	lusy1_nonfun
HiC_scaffold_2	38561754	38575020	0.733152	0.266848	4573	2009	1531	5153	0	0	13266	lusy1_nonfun
HiC_scaffold_2	39195045	39210638	0.641698	0.29417	5144	2397	2190	4862	1000	0	15593	lusy1_nonfun
HiC_scaffold_2	39438812	39438936	0.701613	0.298387	41	21	16	46	0	0	124	lusy1_nonfun
HiC_scaffold_2	39721291	39728902	0.70201	0.29799	2947	1027	1241	2396	0	0	7611	lusy1_nonfun
HiC_scaffold_2	40344837	40348622	0.703831	0.296169	1461	528	593	1203	0	0	3785	lusy1_nonfun
HiC_scaffold_2	41065551	41068141	0.709652	0.290347	1054	341	411	784	0	0	2590	lusy1_nonfun
HiC_scaffold_2	42161388	42161638	0.748	0.252	103	26	37	84	0	0	250	lusy1_nonfun
HiC_scaffold_2	43592798	43594392	0.678795	0.321205	564	254	258	518	0	0	1594	lusy1_nonfun
HiC_scaffold_2	44337802	44340413	0.729605	0.270394	1075	322	384	830	0	0	2611	lusy1_nonfun
HiC_scaffold_2	45024768	45025397	0.713831	0.286169	256	89	91	193	0	0	629	lusy1_nonfun
HiC_scaffold_2	45260320	45266092	0.711365	0.288635	1844	936	730	2262	0	0	5772	lusy1_nonfun
HiC_scaffold_2	46172463	46191432	0.628974	0.371026	6123	3583	3455	5808	0	0	18969	lusy1_nonfun
HiC_scaffold_2	46250736	46252098	0.734949	0.265051	452	203	158	549	0	0	1362	lusy1_nonfun
HiC_scaffold_2	46642939	46643554	0.723577	0.276423	250	78	92	195	0	0	615	lusy1_nonfun
HiC_scaffold_2	47236153	47253323	0.654048	0.345952	5267	2874	3066	5963	0	0	17170	lusy1_nonfun
HiC_scaffold_2	48396085	48412659	0.684385	0.315615	6208	2459	2772	5135	0	0	16574	lusy1_nonfun
HiC_scaffold_2	48597646	48598516	0.718391	0.281609	274	132	113	351	0	0	870	lusy1_nonfun
HiC_scaffold_2	50054554	50056382	0.729759	0.270241	671	266	228	663	0	0	1828	lusy1_nonfun
HiC_scaffold_2	50582227	50582854	0.708134	0.291866	191	93	90	253	0	0	627	lusy1_nonfun
HiC_scaffold_2	51001014	51001502	0.694672	0.305328	153	84	65	186	0	0	488	lusy1_nonfun
HiC_scaffold_2	51061172	51061287	0.686957	0.313043	35	20	16	44	0	0	115	lusy1_nonfun
HiC_scaffold_2	51730577	51733025	0.669526	0.330474	780	369	440	859	0	0	2448	lusy1_nonfun
HiC_scaffold_2	51760340	51762488	0.705307	0.294693	663	308	325	852	0	0	2148	lusy1_nonfun
HiC_scaffold_2	53037257	53040031	0.7062	0.2938	1009	407	408	950	0	0	2774	lusy1_nonfun
HiC_scaffold_2	53385764	53706208	0.72006	0.27994	125157	37468	52237	105582	0	0	320444	lusy1_nonfun
HiC_scaffold_2	54493006	54494496	0.738926	0.261074	472	219	170	629	0	0	1490	lusy1_nonfun
HiC_scaffold_2	54935253	54938425	0.696406	0.303594	985	529	434	1224	0	0	3172	lusy1_nonfun
HiC_scaffold_2	55193114	55199089	0.685188	0.314812	2243	921	960	1851	0	0	5975	lusy1_nonfun
HiC_scaffold_2	55510447	55523968	0.638192	0.361808	4022	2805	2087	4607	0	0	13521	lusy1_nonfun
HiC_scaffold_2	56021340	56024139	0.702751	0.297249	978	425	407	989	0	0	2799	lusy1_nonfun
HiC_scaffold_2	58425592	58428307	0.711234	0.288766	1071	345	439	860	0	0	2715	lusy1_nonfun
HiC_scaffold_2	58768125	58769739	0.695787	0.304213	489	265	226	634	0	0	1614	lusy1_nonfun
HiC_scaffold_2	60445969	60448107	0.694574	0.305426	829	331	322	656	0	0	2138	lusy1_nonfun
HiC_scaffold_2	60985978	60986462	0.714876	0.285124	190	65	73	156	0	0	484	lusy1_nonfun
HiC_scaffold_2	61528235	61532653	0.661385	0.338615	1504	616	880	1418	0	0	4418	lusy1_nonfun
HiC_scaffold_2	62458206	62474050	0.629513	0.370487	5338	2692	3178	4636	0	0	15844	lusy1_nonfun
HiC_scaffold_2	63388190	63388310	0.683333	0.316667	53	18	20	29	0	0	120	lusy1_nonfun
HiC_scaffold_2	65187100	65244526	0.705499	0.294501	22576	7892	9020	17938	0	0	57426	lusy1_nonfun
HiC_scaffold_2	65402332	65402725	0.70229	0.29771	156	64	53	120	0	0	393	lusy1_nonfun
HiC_scaffold_2	66617028	66617895	0.733564	0.266436	277	131	100	359	0	0	867	lusy1_nonfun
HiC_scaffold_2	69019553	69219019	0.713966	0.286034	76326	25503	31551	66086	0	0	199466	lusy1_nonfun
HiC_scaffold_2	69879255	69883200	0.709506	0.290494	1521	502	644	1278	0	0	3945	lusy1_nonfun
HiC_scaffold_2	70492293	70704434	0.725126	0.274874	83280	25055	33257	70549	0	0	212141	lusy1_nonfun
HiC_scaffold_2	70948403	70952118	0.735128	0.264872	1511	411	573	1220	0	0	3715	lusy1_nonfun
HiC_scaffold_2	71143170	71306899	0.712421	0.287579	61846	20028	27057	54798	0	0	163729	lusy1_nonfun
HiC_scaffold_2	71709727	71709851	0.717742	0.282258	40	20	15	49	0	0	124	lusy1_nonfun
HiC_scaffold_2	72072465	72072838	0.734584	0.265416	150	45	54	124	0	0	373	lusy1_nonfun
HiC_scaffold_2	73574051	73578979	0.714692	0.285308	1564	776	630	1958	0	0	4928	lusy1_nonfun
HiC_scaffold_2	74977022	75294453	0.715837	0.284163	122462	40431	49771	104767	0	0	317431	lusy1_nonfun
HiC_scaffold_2	75784143	76232006	0.715714	0.284286	172828	57166	70155	147714	0	0	447863	lusy1_nonfun
HiC_scaffold_2	77393066	77394762	0.724646	0.275354	662	186	281	567	0	0	1696	lusy1_nonfun
HiC_scaffold_2	78286282	78454980	0.713346	0.286654	64345	21704	26654	55995	0	0	168698	lusy1_nonfun
HiC_scaffold_3	1953397	1955509	0.729167	0.270833	705	311	261	835	0	0	2112	lusy1_nonfun
HiC_scaffold_3	1981772	1999575	0.69977	0.30023	5975	2790	2555	6483	0	0	17803	lusy1_nonfun
HiC_scaffold_3	3301055	3301180	0.696	0.304	46	21	17	41	0	0	125	lusy1_nonfun
HiC_scaffold_3	6128437	6128810	0.731903	0.268097	122	58	42	151	0	0	373	lusy1_nonfun
HiC_scaffold_3	7407445	7409308	0.713366	0.286634	563	302	232	766	0	0	1863	lusy1_nonfun
HiC_scaffold_3	9870974	9871095	0.727273	0.272727	39	18	15	49	0	0	121	lusy1_nonfun
HiC_scaffold_3	12301661	12312710	0.70477	0.29523	3697	1710	1552	4090	0	0	11049	lusy1_nonfun
HiC_scaffold_3	14246804	14257834	0.697643	0.302357	4320	1541	1794	3375	0	0	11030	lusy1_nonfun
HiC_scaffold_3	15587641	15588509	0.714286	0.285714	269	134	114	351	0	0	868	lusy1_nonfun
HiC_scaffold_3	17928974	17929099	0.648	0.352	43	20	24	38	0	0	125	lusy1_nonfun
HiC_scaffold_3	19500945	19503959	0.701725	0.298275	1166	415	484	949	0	0	3014	lusy1_nonfun
HiC_scaffold_3	21443759	21445730	0.74277	0.25723	803	212	295	661	0	0	1971	lusy1_nonfun
HiC_scaffold_3	21726005	21734949	0.675201	0.324799	3377	1360	1545	2662	0	0	8944	lusy1_nonfun
HiC_scaffold_3	24116638	24117138	0.684	0.316	152	79	79	190	0	0	500	lusy1_nonfun
HiC_scaffold_3	24626113	24626239	0.65873	0.34127	41	20	23	42	0	0	126	lusy1_nonfun
HiC_scaffold_3	24998890	25001160	0.634361	0.365639	770	372	458	670	0	0	2270	lusy1_nonfun
HiC_scaffold_3	25654932	25656037	0.712217	0.287783	342	178	140	445	0	0	1105	lusy1_nonfun
HiC_scaffold_3	27171598	27703767	0.719409	0.280591	204805	67056	82266	178042	0	0	532169	lusy1_nonfun
HiC_scaffold_3	28590536	28590961	0.715294	0.284706	137	64	57	167	0	0	425	lusy1_nonfun
HiC_scaffold_3	28609310	28609434	0.774194	0.225806	41	16	12	55	0	0	124	lusy1_nonfun
HiC_scaffold_3	28625659	28627265	0.724782	0.275218	528	240	202	636	0	0	1606	lusy1_nonfun
HiC_scaffold_3	28700119	28700740	0.710145	0.289855	204	100	80	237	0	0	621	lusy1_nonfun
HiC_scaffold_3	28958529	29036484	0.710833	0.289167	27792	11234	11308	27621	0	0	77955	lusy1_nonfun
HiC_scaffold_3	33837012	33837509	0.716298	0.283702	199	67	74	157	0	0	497	lusy1_nonfun
HiC_scaffold_3	36988351	36988476	0.712	0.288	51	20	16	38	0	0	125	lusy1_nonfun
HiC_scaffold_3	37753082	37756653	0.712125	0.287875	1106	549	479	1437	0	0	3571	lusy1_nonfun
HiC_scaffold_3	39524486	39526845	0.72997	0.27003	961	275	362	761	0	0	2359	lusy1_nonfun
HiC_scaffold_3	40008648	40008899	0.709163	0.290837	82	43	30	96	0	0	251	lusy1_nonfun
HiC_scaffold_3	40046618	40048994	0.710859	0.289141	935	325	362	754	0	0	2376	lusy1_nonfun
HiC_scaffold_3	41094448	41122994	0.658586	0.341414	10169	4311	5435	8631	0	0	28546	lusy1_nonfun
HiC_scaffold_3	42192145	42196003	0.716693	0.283307	1547	497	596	1218	0	0	3858	lusy1_nonfun
HiC_scaffold_3	44323591	44328390	0.691811	0.308189	1479	808	671	1841	0	0	4799	lusy1_nonfun
HiC_scaffold_3	45002915	45006456	0.709969	0.290031	1420	509	518	1094	0	0	3541	lusy1_nonfun
HiC_scaffold_3	45370071	45370815	0.708333	0.291667	282	94	123	245	0	0	744	lusy1_nonfun
HiC_scaffold_3	45603048	45603544	0.721774	0.278226	161	74	64	197	0	0	496	lusy1_nonfun
HiC_scaffold_3	47609031	47626631	0.69642	0.30358	5856	2771	2572	6401	0	0	17600	lusy1_nonfun
HiC_scaffold_3	48262419	48280813	0.645863	0.354137	5542	3534	2980	6338	0	0	18394	lusy1_nonfun
HiC_scaffold_3	48300644	48306355	0.706181	0.293819	1756	905	773	2277	0	0	5711	lusy1_nonfun
HiC_scaffold_3	48355659	48356278	0.709208	0.290792	189	92	88	250	0	0	619	lusy1_nonfun
HiC_scaffold_3	48725941	48741117	0.64826	0.35174	4542	3057	2281	5296	0	0	15176	lusy1_nonfun
HiC_scaffold_3	50269496	50270770	0.712716	0.287284	521	166	200	387	0	0	1274	lusy1_nonfun
HiC_scaffold_3	50293583	50294987	0.716524	0.283476	574	179	219	432	0	0	1404	lusy1_nonfun
HiC_scaffold_3	50310906	50312311	0.716014	0.283986	575	181	218	431	0	0	1405	lusy1_nonfun
HiC_scaffold_3	51190866	51215271	0.690064	0.309936	7493	4229	3335	9348	0	0	24405	lusy1_nonfun
HiC_scaffold_3	52215850	52217095	0.716466	0.283534	393	195	158	499	0	0	1245	lusy1_nonfun
HiC_scaffold_3	52501414	52504786	0.702847	0.297153	1048	560	442	1322	0	0	3372	lusy1_nonfun
HiC_scaffold_3	53475249	53498172	0.688871	0.311129	7888	3589	3543	7903	0	0	22923	lusy1_nonfun
HiC_scaffold_3	54100321	54109706	0.675226	0.324774	3512	1384	1664	2825	0	0	9385	lusy1_nonfun
HiC_scaffold_3	56937902	56938023	0.694215	0.305785	47	20	17	37	0	0	121	lusy1_nonfun
HiC_scaffold_3	57100375	57101616	0.713135	0.286865	390	195	161	495	0	0	1241	lusy1_nonfun
HiC_scaffold_3	57974347	57981905	0.681397	0.318603	2264	1222	1186	2886	0	0	7558	lusy1_nonfun
HiC_scaffold_3	60993957	60996369	0.707297	0.292703	769	382	324	937	0	0	2412	lusy1_nonfun
HiC_scaffold_3	62560810	62588121	0.665922	0.334078	9196	4313	4811	8991	0	0	27311	lusy1_nonfun
HiC_scaffold_3	63314026	63326647	0.710799	0.289201	3953	1980	1670	5018	0	0	12621	lusy1_nonfun
HiC_scaffold_3	63931571	63952212	0.710285	0.289715	8242	2817	3163	6419	0	0	20641	lusy1_nonfun
HiC_scaffold_3	67431124	67443016	0.708544	0.291456	3641	1906	1560	4785	0	0	11892	lusy1_nonfun
HiC_scaffold_3	67875833	67880553	0.707627	0.292373	1870	610	770	1470	0	0	4720	lusy1_nonfun
HiC_scaffold_3	68518326	68518699	0.697051	0.302949	147	49	64	113	0	0	373	lusy1_nonfun
HiC_scaffold_3	68814935	68872699	0.702133	0.297867	22293	8251	8955	18265	0	0	57764	lusy1_nonfun
HiC_scaffold_3	69834685	69834809	0.766129	0.233871	55	14	15	40	0	0	124	lusy1_nonfun
HiC_scaffold_3	70638827	70653693	0.642473	0.357527	4680	2422	2893	4871	0	0	14866	lusy1_nonfun
HiC_scaffold_3	71510621	71521087	0.718804	0.281196	4076	1314	1629	3447	0	0	10466	lusy1_nonfun
HiC_scaffold_3	73238287	73245127	0.65117	0.34883	2352	1042	1344	2102	0	0	6840	lusy1_nonfun
HiC_scaffold_3	74424201	74424325	0.75	0.25	43	22	9	50	0	0	124	lusy1_nonfun
HiC_scaffold_3	75037306	75053904	0.682793	0.317207	6054	2503	2762	5279	0	0	16598	lusy1_nonfun
HiC_scaffold_3	75102954	75115433	0.691882	0.308118	4823	1754	2091	3811	0	0	12479	lusy1_nonfun
HiC_scaffold_3	75537071	75547198	0.704058	0.295942	3133	1747	1250	3997	0	0	10127	lusy1_nonfun
HiC_scaffold_3	80894788	80895038	0.736	0.264	108	30	36	76	0	0	250	lusy1_nonfun
HiC_scaffold_3	81081275	81083513	0.713137	0.286863	918	285	357	678	0	0	2238	lusy1_nonfun
HiC_scaffold_3	81195806	81215749	0.707767	0.292233	7950	2681	3147	6165	0	0	19943	lusy1_nonfun
HiC_scaffold_3	81526313	81546724	0.676449	0.323551	7052	3218	3386	6755	0	0	20411	lusy1_nonfun
HiC_scaffold_3	81617266	81618012	0.709115	0.290885	292	95	122	237	0	0	746	lusy1_nonfun
HiC_scaffold_3	82185837	82186457	0.709677	0.290323	253	81	99	187	0	0	620	lusy1_nonfun
HiC_scaffold_3	82644877	82645499	0.712219	0.287781	255	88	91	188	0	0	622	lusy1_nonfun
HiC_scaffold_4	932046	950073	0.698175	0.301825	5542	3059	2382	7044	0	0	18027	lusy1_nonfun
HiC_scaffold_4	5735882	5739963	0.713306	0.286694	1284	665	505	1627	0	0	4081	lusy1_nonfun
HiC_scaffold_4	6370432	6400512	0.686835	0.313165	9551	4835	4585	11109	0	0	30080	lusy1_nonfun
HiC_scaffold_4	9126861	9129824	0.703679	0.296321	1176	399	479	909	0	0	2963	lusy1_nonfun
HiC_scaffold_4	9327268	9331247	0.680573	0.319427	1470	617	654	1238	0	0	3979	lusy1_nonfun
HiC_scaffold_4	9429020	9429512	0.723577	0.276423	203	59	77	153	0	0	492	lusy1_nonfun
HiC_scaffold_4	9781783	9814530	0.66858	0.33142	10297	5208	5645	11597	0	0	32747	lusy1_nonfun
HiC_scaffold_4	11646483	11649348	0.651658	0.348342	1050	466	532	817	0	0	2865	lusy1_nonfun
HiC_scaffold_4	12740358	12743587	0.707649	0.292351	1015	506	438	1270	0	0	3229	lusy1_nonfun
HiC_scaffold_4	13701322	13773012	0.685256	0.314744	22240	11698	10866	26886	0	0	71690	lusy1_nonfun
HiC_scaffold_4	15148037	15148152	0.730435	0.269565	40	14	17	44	0	0	115	lusy1_nonfun
HiC_scaffold_4	17159539	17164428	0.72837	0.27163	1549	760	568	2012	0	0	4889	lusy1_nonfun
HiC_scaffold_4	18553266	18562745	0.692584	0.307416	3692	1300	1614	2873	0	0	9479	lusy1_nonfun
HiC_scaffold_4	18748103	18748720	0.71799	0.28201	195	95	79	248	0	0	617	lusy1_nonfun
HiC_scaffold_4	18765901	18766519	0.71521	0.28479	197	97	79	245	0	0	618	lusy1_nonfun
HiC_scaffold_4	19029538	19044853	0.70493	0.29507	4897	2351	2168	5899	0	0	15315	lusy1_nonfun
HiC_scaffold_4	23185748	23186108	0.744444	0.255556	124	48	44	144	0	0	360	lusy1_nonfun
HiC_scaffold_4	23223231	23225912	0.714659	0.285341	837	424	341	1079	0	0	2681	lusy1_nonfun
HiC_scaffold_4	23600208	23606554	0.663725	0.336275	1874	1055	1079	2338	0	0	6346	lusy1_nonfun
HiC_scaffold_4	23962981	23965445	0.70901	0.29099	760	403	314	987	0	0	2464	lusy1_nonfun
HiC_scaffold_4	25237334	25248217	0.707525	0.292475	3796	1460	1723	3904	0	0	10883	lusy1_nonfun
HiC_scaffold_4	25854881	25860682	0.693846	0.306154	2171	840	936	1854	0	0	5801	lusy1_nonfun
HiC_scaffold_4	26169544	26170779	0.706073	0.293927	378	190	173	494	0	0	1235	lusy1_nonfun
HiC_scaffold_4	29051800	29055523	0.705345	0.294655	1465	509	588	1161	0	0	3723	lusy1_nonfun
HiC_scaffold_4	29393578	29394074	0.727823	0.272177	199	66	69	162	0	0	496	lusy1_nonfun
HiC_scaffold_4	30586801	30588046	0.693173	0.306827	487	199	183	376	0	0	1245	lusy1_nonfun
HiC_scaffold_4	31811158	31817443	0.702944	0.297056	2477	833	1034	1941	0	0	6285	lusy1_nonfun
HiC_scaffold_4	33306381	33310207	0.72896	0.27104	1432	562	475	1357	0	0	3826	lusy1_nonfun
HiC_scaffold_4	33978733	33978855	0.745902	0.254098	41	21	10	50	0	0	122	lusy1_nonfun
HiC_scaffold_4	34341796	34380761	0.645939	0.354061	12785	6992	6804	12384	0	0	38965	lusy1_nonfun
HiC_scaffold_4	36046706	36053404	0.703344	0.296656	2131	1080	907	2580	0	0	6698	lusy1_nonfun
HiC_scaffold_4	36730687	36746982	0.696042	0.303958	5155	2712	2241	6187	0	0	16295	lusy1_nonfun
HiC_scaffold_4	37265684	37287004	0.670872	0.329128	7728	3466	3551	6575	0	0	21320	lusy1_nonfun
HiC_scaffold_4	38335359	38337907	0.709969	0.290031	881	377	362	928	0	0	2548	lusy1_nonfun
HiC_scaffold_4	38566676	38566799	0.739837	0.260163	54	13	19	37	0	0	123	lusy1_nonfun
HiC_scaffold_4	39058371	39058505	0.679105	0.320896	44	21	22	47	0	0	134	lusy1_nonfun
HiC_scaffold_4	39353460	39361347	0.677064	0.322936	2962	1165	1382	2378	0	0	7887	lusy1_nonfun
HiC_scaffold_4	39441758	39443854	0.713263	0.286737	851	270	331	644	0	0	2096	lusy1_nonfun
HiC_scaffold_4	39852372	39890511	0.641941	0.358059	12470	6369	7287	12013	0	0	38139	lusy1_nonfun
HiC_scaffold_4	39910757	39911261	0.698413	0.301587	199	77	75	153	0	0	504	lusy1_nonfun
HiC_scaffold_4	39937001	39937622	0.721417	0.278583	252	85	88	196	0	0	621	lusy1_nonfun
HiC_scaffold_4	42380903	42383516	0.709529	0.290471	1031	332	427	823	0	0	2613	lusy1_nonfun
HiC_scaffold_4	43492033	43496353	0.702083	0.297917	1510	678	609	1523	0	0	4320	lusy1_nonfun
HiC_scaffold_4	43982322	43983689	0.73226	0.26774	560	164	202	441	0	0	1367	lusy1_nonfun
HiC_scaffold_4	44006705	44008408	0.709336	0.290664	527	261	234	681	0	0	1703	lusy1_nonfun
HiC_scaffold_4	44067894	44068017	0.723577	0.276423	37	16	18	52	0	0	123	lusy1_nonfun
HiC_scaffold_4	44324729	44324977	0.725806	0.274194	99	32	36	81	0	0	248	lusy1_nonfun
HiC_scaffold_4	45143647	45147222	0.706294	0.293706	1160	553	497	1365	0	0	3575	lusy1_nonfun
HiC_scaffold_4	45779396	45780020	0.713141	0.286859	250	86	93	195	0	0	624	lusy1_nonfun
HiC_scaffold_4	47473779	47474771	0.733871	0.266129	402	107	157	326	0	0	992	lusy1_nonfun
HiC_scaffold_4	47490834	47491330	0.731855	0.268145	166	80	53	197	0	0	496	lusy1_nonfun
HiC_scaffold_4	48030798	48031158	0.741667	0.258333	144	44	49	123	0	0	360	lusy1_nonfun
HiC_scaffold_4	48068270	48097862	0.661429	0.338571	10533	4737	5282	9040	0	0	29592	lusy1_nonfun
HiC_scaffold_4	50350314	50352450	0.71161	0.28839	851	277	339	669	0	0	2136	lusy1_nonfun
HiC_scaffold_4	51225595	51225967	0.768817	0.231183	159	32	54	127	0	0	372	lusy1_nonfun
HiC_scaffold_4	51536489	51742557	0.7144	0.2856	75837	28416	30437	71378	0	0	206068	lusy1_nonfun
HiC_scaffold_4	51783666	51784038	0.763441	0.236559	126	53	35	158	0	0	372	lusy1_nonfun
HiC_scaffold_4	52206076	52207194	0.723614	0.276386	376	178	131	433	0	0	1118	lusy1_nonfun
HiC_scaffold_4	52619876	52620994	0.725403	0.274597	433	131	176	378	0	0	1118	lusy1_nonfun
HiC_scaffold_4	53544040	53544164	0.66129	0.33871	42	13	29	40	0	0	124	lusy1_nonfun
HiC_scaffold_4	54209163	54209287	0.66129	0.33871	42	13	29	40	0	0	124	lusy1_nonfun
HiC_scaffold_4	54886325	54886449	0.66129	0.33871	42	13	29	40	0	0	124	lusy1_nonfun
HiC_scaffold_4	57185758	57186130	0.766129	0.233871	128	53	34	157	0	0	372	lusy1_nonfun
HiC_scaffold_4	58338199	58339928	0.711394	0.288606	680	215	284	550	0	0	1729	lusy1_nonfun
HiC_scaffold_4	59023748	59025361	0.711717	0.288283	487	262	203	661	0	0	1613	lusy1_nonfun
HiC_scaffold_5	534346	539971	0.708267	0.291733	2234	740	901	1750	0	0	5625	lusy1_nonfun
HiC_scaffold_5	1334368	1369174	0.685658	0.314342	10769	5984	4957	13096	0	0	34806	lusy1_nonfun
HiC_scaffold_5	2282558	2335937	0.698908	0.301092	16121	8978	7094	21186	0	0	53379	lusy1_nonfun
HiC_scaffold_5	3122562	3123938	0.724564	0.275436	450	216	163	547	0	0	1376	lusy1_nonfun
HiC_scaffold_5	4152592	4155972	0.668047	0.331953	1163	515	607	1095	0	0	3380	lusy1_nonfun
HiC_scaffold_5	7189567	7192172	0.654511	0.345489	876	440	460	829	0	0	2605	lusy1_nonfun
HiC_scaffold_5	7354342	7355083	0.738192	0.261808	239	112	82	308	0	0	741	lusy1_nonfun
HiC_scaffold_5	7869705	7885823	0.66311	0.33689	5134	2586	2844	5554	0	0	16118	lusy1_nonfun
HiC_scaffold_5	8230413	8232820	0.422518	0.162027	477	219	171	540	1000	0	2407	lusy1_nonfun
HiC_scaffold_5	8525477	8525974	0.70825	0.29175	160	80	65	192	0	0	497	lusy1_nonfun
HiC_scaffold_5	9384527	9384651	0.758065	0.241935	37	14	16	57	0	0	124	lusy1_nonfun
HiC_scaffold_5	11261612	11262976	0.739736	0.260264	454	197	158	555	0	0	1364	lusy1_nonfun
HiC_scaffold_5	12447484	12471808	0.698939	0.301061	9260	3259	4064	7741	0	0	24324	lusy1_nonfun
HiC_scaffold_5	13856174	13869536	0.693384	0.306616	5062	1769	2328	4203	0	0	13362	lusy1_nonfun
HiC_scaffold_5	15412907	15414175	0.711356	0.288644	382	183	183	520	0	0	1268	lusy1_nonfun
HiC_scaffold_5	17284330	17285867	0.709174	0.290826	633	229	218	457	0	0	1537	lusy1_nonfun
HiC_scaffold_5	19429585	19445225	0.689578	0.310422	5810	2297	2558	4975	0	0	15640	lusy1_nonfun
HiC_scaffold_5	19578577	19581065	0.699357	0.300643	985	344	404	755	0	0	2488	lusy1_nonfun
HiC_scaffold_5	20637970	20655601	0.635131	0.364869	5626	2789	3644	5572	0	0	17631	lusy1_nonfun
HiC_scaffold_5	21083356	21083968	0.712418	0.287582	248	74	102	188	0	0	612	lusy1_nonfun
HiC_scaffold_5	22282165	22307907	0.700878	0.299122	8527	4235	3465	9515	0	0	25742	lusy1_nonfun
HiC_scaffold_5	22692241	22723647	0.675603	0.324397	9878	5636	4552	11340	0	0	31406	lusy1_nonfun
HiC_scaffold_5	24067768	24094001	0.691762	0.308238	8215	4142	3944	9932	0	0	26233	lusy1_nonfun
HiC_scaffold_5	24939537	24940402	0.722543	0.277457	352	114	126	273	0	0	865	lusy1_nonfun
HiC_scaffold_5	26449225	26464802	0.660333	0.339667	5357	2595	2696	4929	0	0	15577	lusy1_nonfun
HiC_scaffold_5	26887906	26888154	0.729839	0.270161	75	33	34	106	0	0	248	lusy1_nonfun
HiC_scaffold_5	27450488	27459723	0.677423	0.322577	2965	1451	1528	3291	0	0	9235	lusy1_nonfun
HiC_scaffold_5	28558059	28559170	0.708371	0.291629	439	147	177	348	0	0	1111	lusy1_nonfun
HiC_scaffold_5	28807741	28818911	0.713429	0.286571	3514	1764	1437	4455	0	0	11170	lusy1_nonfun
HiC_scaffold_5	29427934	29440299	0.704408	0.295592	3796	2003	1652	4914	0	0	12365	lusy1_nonfun
HiC_scaffold_5	30946317	30949603	0.726719	0.273281	1335	395	503	1053	0	0	3286	lusy1_nonfun
HiC_scaffold_5	33892433	33909441	0.653281	0.346719	5772	3098	2799	5339	0	0	17008	lusy1_nonfun
HiC_scaffold_5	33924475	33924847	0.712366	0.287634	152	47	60	113	0	0	372	lusy1_nonfun
HiC_scaffold_5	35489439	35505384	0.732581	0.267419	5215	2389	1875	6466	0	0	15945	lusy1_nonfun
HiC_scaffold_5	35791495	35801036	0.643958	0.356042	3096	1791	1606	3048	0	0	9541	lusy1_nonfun
HiC_scaffold_5	37137046	37145748	0.708573	0.291427	3422	1157	1379	2744	0	0	8702	lusy1_nonfun
HiC_scaffold_5	38889604	38889728	0.677419	0.322581	36	24	16	48	0	0	124	lusy1_nonfun
HiC_scaffold_5	38951047	38967343	0.661696	0.338304	5784	2421	3092	4999	0	0	16296	lusy1_nonfun
HiC_scaffold_5	40628656	40629895	0.719128	0.280872	411	199	149	480	0	0	1239	lusy1_nonfun
HiC_scaffold_5	40755415	40756772	0.71776	0.28224	428	205	178	546	0	0	1357	lusy1_nonfun
HiC_scaffold_5	42919207	42919828	0.723027	0.276973	201	99	73	248	0	0	621	lusy1_nonfun
HiC_scaffold_5	43519803	43523826	0.674621	0.325379	1334	734	575	1380	0	0	4023	lusy1_nonfun
HiC_scaffold_5	44792576	44793196	0.712903	0.287097	238	76	102	204	0	0	620	lusy1_nonfun
HiC_scaffold_5	45322813	45966684	0.720393	0.279607	255257	79013	101018	208583	0	0	643871	lusy1_nonfun
HiC_scaffold_5	51130108	51324123	0.689323	0.310677	75539	28337	31939	58200	0	0	194015	lusy1_nonfun
HiC_scaffold_5	51663023	51731760	0.672447	0.327553	21442	11985	10530	24780	0	0	68737	lusy1_nonfun
HiC_scaffold_5	52262789	52264641	0.720842	0.279158	589	294	223	746	0	0	1852	lusy1_nonfun
HiC_scaffold_5	53781567	53781692	0.696	0.304	48	19	19	39	0	0	125	lusy1_nonfun
HiC_scaffold_5	54423282	54428339	0.657109	0.342891	1554	880	854	1769	0	0	5057	lusy1_nonfun
HiC_scaffold_5	54650732	54653540	0.726496	0.273504	875	447	321	1165	0	0	2808	lusy1_nonfun
HiC_scaffold_5	55096095	55099069	0.720578	0.279422	1194	346	485	949	0	0	2974	lusy1_nonfun
HiC_scaffold_5	55661621	55662123	0.707171	0.292829	204	68	79	151	0	0	502	lusy1_nonfun
HiC_scaffold_5	55983532	55987501	0.719829	0.280171	1244	631	481	1613	0	0	3969	lusy1_nonfun
HiC_scaffold_5	57922704	57924951	0.715621	0.284379	920	267	372	688	0	0	2247	lusy1_nonfun
HiC_scaffold_5	58445287	58776884	0.710534	0.289466	124340	43905	52081	111271	0	0	331597	lusy1_nonfun
HiC_scaffold_5	58811129	58829552	0.733974	0.266026	7485	1986	2915	6037	0	0	18423	lusy1_nonfun
HiC_scaffold_5	58848499	58950081	0.73198	0.26802	40907	11138	16088	33449	0	0	101582	lusy1_nonfun
HiC_scaffold_5	58993163	58995018	0.733154	0.266846	746	197	298	614	0	0	1855	lusy1_nonfun
HiC_scaffold_5	59737274	59908654	0.716991	0.283009	66469	20623	27879	56409	0	0	171380	lusy1_nonfun
HiC_scaffold_5	60008569	60021480	0.665634	0.334366	3917	2303	2014	4677	0	0	12911	lusy1_nonfun
HiC_scaffold_5	60047533	61349358	0.712471	0.287529	493090	168559	205754	434422	0	0	1301825	lusy1_nonfun
HiC_scaffold_5	61408807	61410177	0.707299	0.282482	553	162	225	416	14	0	1370	lusy1_nonfun
HiC_scaffold_5	61680569	61683994	0.689927	0.310073	1314	470	592	1049	0	0	3425	lusy1_nonfun
HiC_scaffold_5	62317162	62317286	0.701613	0.298387	43	19	18	44	0	0	124	lusy1_nonfun
HiC_scaffold_5	65010467	65237956	0.708825	0.291175	83010	32559	33680	78240	0	0	227489	lusy1_nonfun
HiC_scaffold_5	66173663	66174904	0.719581	0.280419	500	154	194	393	0	0	1241	lusy1_nonfun
HiC_scaffold_5	67107259	67219282	0.687734	0.312266	34412	18865	16116	42630	0	0	112023	lusy1_nonfun
HiC_scaffold_5	67683424	67694400	0.660077	0.339923	3875	1824	1907	3370	0	0	10976	lusy1_nonfun
HiC_scaffold_5	78127193	78127566	0.723861	0.276139	155	44	59	115	0	0	373	lusy1_nonfun
HiC_scaffold_5	78393920	78396035	0.710166	0.289835	826	271	342	676	0	0	2115	lusy1_nonfun
HiC_scaffold_6	9822454	9823696	0.713366	0.286634	389	189	167	497	0	0	1242	lusy1_nonfun
HiC_scaffold_6	9960038	9960657	0.714055	0.285945	199	99	78	243	0	0	619	lusy1_nonfun
HiC_scaffold_6	9987278	9991128	0.712727	0.287273	1218	616	490	1526	0	0	3850	lusy1_nonfun
HiC_scaffold_6	12415889	12420988	0.706413	0.293587	2030	665	832	1572	0	0	5099	lusy1_nonfun
HiC_scaffold_6	14005083	14006082	0.703704	0.296296	402	140	156	301	0	0	999	lusy1_nonfun
HiC_scaffold_6	14094842	14095842	0.709	0.291	407	137	154	302	0	0	1000	lusy1_nonfun
HiC_scaffold_6	14560698	14583641	0.648956	0.351044	6910	4271	3783	7979	0	0	22943	lusy1_nonfun
HiC_scaffold_6	17328255	17329198	0.645811	0.354189	308	158	176	301	0	0	943	lusy1_nonfun
HiC_scaffold_6	17385762	17386384	0.723473	0.276527	250	78	94	200	0	0	622	lusy1_nonfun
HiC_scaffold_6	18154601	18156709	0.710152	0.289848	640	343	268	857	0	0	2108	lusy1_nonfun
HiC_scaffold_6	19153524	19160899	0.69261	0.30739	2393	1168	1099	2715	0	0	7375	lusy1_nonfun
HiC_scaffold_6	24228985	24229866	0.727582	0.272418	268	123	117	373	0	0	881	lusy1_nonfun
HiC_scaffold_6	25397929	25398061	0.719697	0.280303	49	18	19	46	0	0	132	lusy1_nonfun
HiC_scaffold_6	27398811	27412669	0.655145	0.344855	4923	2065	2714	4156	0	0	13858	lusy1_nonfun
HiC_scaffold_6	27922938	27928047	0.703269	0.296731	1576	812	704	2017	0	0	5109	lusy1_nonfun
HiC_scaffold_6	28036247	28037583	0.726796	0.273204	535	164	201	436	0	0	1336	lusy1_nonfun
HiC_scaffold_6	28096739	28098229	0.718792	0.281208	593	190	229	478	0	0	1490	lusy1_nonfun
HiC_scaffold_6	28321629	28323565	0.712293	0.287707	590	264	293	789	0	0	1936	lusy1_nonfun
HiC_scaffold_6	29318179	29319805	0.706642	0.293358	502	254	223	647	0	0	1626	lusy1_nonfun
HiC_scaffold_6	29855818	29856067	0.722892	0.277108	103	32	37	77	0	0	249	lusy1_nonfun
HiC_scaffold_6	31334810	31340359	0.708776	0.291224	1699	844	772	2234	0	0	5549	lusy1_nonfun
HiC_scaffold_6	31395519	31395768	0.710843	0.289157	76	38	34	101	0	0	249	lusy1_nonfun
HiC_scaffold_6	31423479	31461885	0.66513	0.33487	11445	7062	5799	14100	0	0	38406	lusy1_nonfun
HiC_scaffold_6	32730487	32746956	0.631611	0.368389	5365	2622	3445	5037	0	0	16469	lusy1_nonfun
HiC_scaffold_6	33151183	33156695	0.684325	0.315675	2061	773	967	1711	0	0	5512	lusy1_nonfun
HiC_scaffold_6	33360726	33362574	0.705628	0.294372	585	274	270	719	0	0	1848	lusy1_nonfun
HiC_scaffold_6	36718789	36728313	0.699181	0.300819	2941	1579	1286	3718	0	0	9524	lusy1_nonfun
HiC_scaffold_6	38016671	38016911	0.6625	0.3375	88	44	37	71	0	0	240	lusy1_nonfun
HiC_scaffold_6	38131419	38133780	0.721728	0.278272	920	277	380	784	0	0	2361	lusy1_nonfun
HiC_scaffold_6	39870532	39872382	0.705405	0.294595	585	274	271	720	0	0	1850	lusy1_nonfun
HiC_scaffold_6	41226062	41232380	0.706869	0.293131	1968	1040	812	2498	0	0	6318	lusy1_nonfun
HiC_scaffold_6	41255640	41265064	0.706812	0.293188	2910	1524	1239	3751	0	0	9424	lusy1_nonfun
HiC_scaffold_6	42565175	42565426	0.772908	0.227092	106	28	29	88	0	0	251	lusy1_nonfun
HiC_scaffold_6	42793145	42810999	0.672062	0.327938	5345	3129	2726	6654	0	0	17854	lusy1_nonfun
HiC_scaffold_6	43272623	43272739	0.706897	0.293103	49	12	22	33	0	0	116	lusy1_nonfun
HiC_scaffold_6	44490627	44528404	0.672923	0.327077	13533	5876	6480	11888	0	0	37777	lusy1_nonfun
HiC_scaffold_6	48135893	48136514	0.719807	0.280193	201	98	76	246	0	0	621	lusy1_nonfun
HiC_scaffold_6	49928139	49929135	0.706827	0.293173	307	162	130	397	0	0	996	lusy1_nonfun
HiC_scaffold_6	50917458	50926114	0.70714	0.29286	2686	1433	1102	3435	0	0	8656	lusy1_nonfun
HiC_scaffold_6	51241774	51242756	0.690428	0.309572	359	133	171	319	0	0	982	lusy1_nonfun
HiC_scaffold_6	52036520	52040474	0.719272	0.280728	1582	465	645	1262	0	0	3954	lusy1_nonfun
HiC_scaffold_6	54781206	54807590	0.692844	0.307156	10159	3922	4182	8121	0	0	26384	lusy1_nonfun
HiC_scaffold_6	55680333	55680703	0.716216	0.283784	120	54	51	145	0	0	370	lusy1_nonfun
HiC_scaffold_6	55961441	56055907	0.688353	0.311647	35945	13625	15815	29081	0	0	94466	lusy1_nonfun
HiC_scaffold_6	57324294	57335445	0.703614	0.296386	3491	1838	1467	4355	0	0	11151	lusy1_nonfun
HiC_scaffold_6	57944845	57949282	0.715123	0.284877	1412	705	559	1761	0	0	4437	lusy1_nonfun
HiC_scaffold_6	58542063	58547231	0.693885	0.306115	1525	766	816	2061	0	0	5168	lusy1_nonfun
HiC_scaffold_6	58915556	58921133	0.729962	0.270038	1809	817	689	2262	0	0	5577	lusy1_nonfun
HiC_scaffold_6	60087229	60088727	0.713618	0.286382	478	235	194	591	0	0	1498	lusy1_nonfun
HiC_scaffold_6	60111953	60115729	0.708157	0.291843	1193	622	480	1481	0	0	3776	lusy1_nonfun
HiC_scaffold_6	60838320	60850304	0.634179	0.365821	4035	1920	2464	3565	0	0	11984	lusy1_nonfun
HiC_scaffold_6	61325095	61332303	0.692009	0.307991	2214	1233	987	2774	0	0	7208	lusy1_nonfun
HiC_scaffold_6	64946126	64950598	0.71288	0.28712	1780	573	711	1408	0	0	4472	lusy1_nonfun
HiC_scaffold_6	65451656	65460224	0.709734	0.290266	3355	1145	1342	2726	0	0	8568	lusy1_nonfun
HiC_scaffold_6	65777902	65778524	0.734727	0.265273	196	82	83	261	0	0	622	lusy1_nonfun
HiC_scaffold_6	65861562	65863793	0.722994	0.277006	931	273	345	682	0	0	2231	lusy1_nonfun
HiC_scaffold_6	68159742	68167698	0.633987	0.366013	2395	1402	1510	2649	0	0	7956	lusy1_nonfun
HiC_scaffold_6	68742034	68778042	0.672712	0.327288	12837	5369	6416	11386	0	0	36008	lusy1_nonfun
HiC_scaffold_6	69618714	69619823	0.733093	0.266907	459	127	169	354	0	0	1109	lusy1_nonfun
HiC_scaffold_6	70987992	70992347	0.724225	0.275775	1790	520	681	1364	0	0	4355	lusy1_nonfun
HiC_scaffold_6	72018411	72056943	0.703571	0.296429	13472	5749	5673	13638	0	0	38532	lusy1_nonfun
HiC_scaffold_6	72155776	72160799	0.610193	0.389807	1573	933	1025	1492	0	0	5023	lusy1_nonfun
HiC_scaffold_6	73178402	73185396	0.691736	0.308264	2178	1177	979	2660	0	0	6994	lusy1_nonfun
HiC_scaffold_6	75579417	75585693	0.695825	0.304175	1928	1064	845	2439	0	0	6276	lusy1_nonfun
HiC_scaffold_6	76500506	76519610	0.671273	0.328727	6581	3142	3138	6243	0	0	19104	lusy1_nonfun
HiC_scaffold_6	83419993	83472762	0.652732	0.347268	18380	8945	9380	16064	0	0	52769	lusy1_nonfun
HiC_scaffold_1	796394	1158399	0.755741	0.244259	147350	61836	26587	126232	0	0	362005	lusy2_fun
HiC_scaffold_1	2439800	2442836	0.758564	0.241436	1017	287	446	1286	0	0	3036	lusy2_fun
HiC_scaffold_1	3581648	3672401	0.748284	0.251716	36707	16093	6751	31202	0	0	90753	lusy2_fun
HiC_scaffold_1	4469794	4476799	0.753462	0.246538	2333	597	1130	2945	0	0	7005	lusy2_fun
HiC_scaffold_1	10786000	10788413	0.741815	0.258185	741	239	384	1049	0	0	2413	lusy2_fun
HiC_scaffold_1	29452976	29457509	0.759982	0.240018	2037	714	374	1408	0	0	4533	lusy2_fun
HiC_scaffold_1	29475927	29500599	0.76297	0.23703	10947	3683	2165	7877	0	0	24672	lusy2_fun
HiC_scaffold_1	32193719	32312845	0.750575	0.249425	37677	11072	18641	51736	0	0	119126	lusy2_fun
HiC_scaffold_1	35557400	35711286	0.726167	0.273833	63696	25689	16450	48051	0	0	153886	lusy2_fun
HiC_scaffold_1	35976000	35979599	0.736316	0.263684	1567	653	296	1083	0	0	3599	lusy2_fun
HiC_scaffold_1	38871149	38951441	0.765232	0.234768	26704	7323	11527	34738	0	0	80292	lusy2_fun
HiC_scaffold_1	40217005	40237199	0.75666	0.24334	6259	1795	3119	9021	0	0	20194	lusy2_fun
HiC_scaffold_1	41817035	41817209	0.747126	0.252874	76	31	13	54	0	0	174	lusy2_fun
HiC_scaffold_1	41847485	41989800	0.752191	0.247809	45118	14350	20917	61930	0	0	142315	lusy2_fun
HiC_scaffold_1	46642800	46753018	0.759332	0.240668	39496	8551	17975	44196	0	0	110218	lusy2_fun
HiC_scaffold_1	47213252	47230533	0.762282	0.237718	7673	2679	1429	5500	0	0	17281	lusy2_fun
HiC_scaffold_1	47247395	47306999	0.747181	0.252819	25356	9066	6003	19179	0	0	59604	lusy2_fun
HiC_scaffold_1	49620800	49842799	0.734904	0.265096	69875	22147	36704	93273	0	0	221999	lusy2_fun
HiC_scaffold_1	69645980	69707421	0.746309	0.253691	26320	9782	5805	19534	0	0	61441	lusy2_fun
HiC_scaffold_1	70866813	70869807	0.759853	0.240147	1347	459	260	928	0	0	2994	lusy2_fun
HiC_scaffold_1	71084607	71106875	0.724178	0.230914	9330	3135	2007	6796	1000	0	22268	lusy2_fun
HiC_scaffold_2	5673974	5688399	0.763744	0.236256	6227	1964	1444	4790	0	0	14425	lusy2_fun
HiC_scaffold_2	5885480	5900388	0.763885	0.236115	6373	1998	1522	5015	0	0	14908	lusy2_fun
HiC_scaffold_2	44891046	44941083	0.761776	0.238224	15817	4183	7737	22300	0	0	50037	lusy2_fun
HiC_scaffold_2	44963144	44989602	0.764457	0.235543	8414	2348	3884	11812	0	0	26458	lusy2_fun
HiC_scaffold_2	46436600	46454799	0.761306	0.238694	8206	2804	1540	5649	0	0	18199	lusy2_fun
HiC_scaffold_2	54876153	54892711	0.768088	0.231912	7367	2501	1339	5351	0	0	16558	lusy2_fun
HiC_scaffold_2	61651800	61710209	0.754901	0.245099	18050	5112	9204	26043	0	0	58409	lusy2_fun
HiC_scaffold_2	61815010	61827399	0.768585	0.231415	5553	1869	998	3969	0	0	12389	lusy2_fun
HiC_scaffold_2	64742000	64771799	0.746804	0.253196	12957	4628	2917	9297	0	0	29799	lusy2_fun
HiC_scaffold_2	68373600	68404839	0.755306	0.244694	9858	2649	4995	13737	0	0	31239	lusy2_fun
HiC_scaffold_2	72396360	73021021	0.753289	0.246711	245503	93647	60464	225047	0	0	624661	lusy2_fun
HiC_scaffold_3	407043	410446	0.681751	0.318249	1296	571	512	1024	0	0	3403	lusy2_fun
HiC_scaffold_3	431151	434837	0.757732	0.242268	1638	584	309	1155	0	0	3686	lusy2_fun
HiC_scaffold_3	2563069	2769799	0.781556	0.218444	95181	29987	15172	66390	0	0	206730	lusy2_fun
HiC_scaffold_3	3670600	3709799	0.783107	0.216893	12652	2914	5588	18045	0	0	39199	lusy2_fun
HiC_scaffold_3	4858000	5114599	0.754796	0.245204	110989	39459	23460	82691	0	0	256599	lusy2_fun
HiC_scaffold_3	6295279	6321547	0.763553	0.236447	11599	4120	2091	8458	0	0	26268	lusy2_fun
HiC_scaffold_3	15738600	15743028	0.777552	0.222448	1982	600	385	1461	0	0	4428	lusy2_fun
HiC_scaffold_3	21240000	21250695	0.769612	0.230388	4100	1247	1217	4131	0	0	10695	lusy2_fun
HiC_scaffold_3	36729400	36767688	0.756556	0.243444	16541	5906	3415	12426	0	0	38288	lusy2_fun
HiC_scaffold_3	37156200	37233378	0.751989	0.248011	24382	5855	13286	33655	0	0	77178	lusy2_fun
HiC_scaffold_3	42412327	42598999	0.73365	0.260993	75351	27032	21688	61601	1000	0	186672	lusy2_fun
HiC_scaffold_3	47219968	47247959	0.762388	0.237612	9395	1980	4671	11945	0	0	27991	lusy2_fun
HiC_scaffold_3	47629997	47749565	0.756942	0.243058	49554	18100	10962	40952	0	0	119568	lusy2_fun
HiC_scaffold_3	47902200	47921799	0.699117	0.300883	7579	3124	2773	6123	0	0	19599	lusy2_fun
HiC_scaffold_3	61267946	61277999	0.712424	0.287576	3194	1081	1810	3968	0	0	10053	lusy2_fun
HiC_scaffold_3	76744200	76751199	0.696099	0.303901	2700	1225	902	2172	0	0	6999	lusy2_fun
HiC_scaffold_3	78598800	79022307	0.75599	0.24401	148639	33781	69559	171528	0	0	423507	lusy2_fun
HiC_scaffold_4	4081730	4114199	0.751517	0.248483	14738	5203	2865	9663	0	0	32469	lusy2_fun
HiC_scaffold_4	21125000	21186209	0.757683	0.242317	27194	9588	5244	19183	0	0	61209	lusy2_fun
HiC_scaffold_4	28447000	28630457	0.768338	0.231662	83996	26113	16387	56961	0	0	183457	lusy2_fun
HiC_scaffold_4	56184026	56184202	0.772727	0.227273	61	12	28	75	0	0	176	lusy2_fun
HiC_scaffold_4	56202311	56202479	0.767857	0.232143	54	14	25	75	0	0	168	lusy2_fun
HiC_scaffold_4	56229680	56254386	0.768923	0.231077	8129	1924	3785	10868	0	0	24706	lusy2_fun
HiC_scaffold_4	60636194	60832399	0.759874	0.240126	86234	30527	16587	62857	0	0	196205	lusy2_fun
HiC_scaffold_5	956600	1146199	0.760679	0.239321	58465	15037	30338	85759	0	0	189599	lusy2_fun
HiC_scaffold_5	8972691	8975586	0.738169	0.261831	1210	453	305	927	0	0	2895	lusy2_fun
HiC_scaffold_5	10132400	10142800	0.761154	0.238846	3267	838	1646	4649	0	0	10400	lusy2_fun
HiC_scaffold_5	18557953	18568528	0.710071	0.289929	4047	1534	1532	3462	0	0	10575	lusy2_fun
HiC_scaffold_5	29882400	29890199	0.68855	0.31145	2297	1100	1329	3073	0	0	7799	lusy2_fun
HiC_scaffold_5	30146274	30148199	0.758961	0.241039	600	156	308	861	0	0	1925	lusy2_fun
HiC_scaffold_5	32279011	32343849	0.767004	0.232996	19357	5391	9716	30374	0	0	64838	lusy2_fun
HiC_scaffold_5	39588586	39591944	0.770399	0.229601	1430	441	330	1157	0	0	3358	lusy2_fun
HiC_scaffold_5	44106800	44110045	0.761171	0.238829	1140	259	516	1330	0	0	3245	lusy2_fun
HiC_scaffold_5	44139091	44141213	0.774741	0.225259	690	179	299	954	0	0	2122	lusy2_fun
HiC_scaffold_5	53190420	53498701	0.747834	0.252166	108453	25041	52697	122090	0	0	308281	lusy2_fun
HiC_scaffold_5	64686400	64762999	0.761785	0.238215	33569	11926	6321	24783	0	0	76599	lusy2_fun
HiC_scaffold_5	68718484	68719556	0.767724	0.232276	342	106	143	481	0	0	1072	lusy2_fun
HiC_scaffold_5	68834090	68841286	0.758199	0.241801	3191	1120	620	2265	0	0	7196	lusy2_fun
HiC_scaffold_5	69955771	70159613	0.769204	0.230796	89943	29608	17438	66853	0	0	203842	lusy2_fun
HiC_scaffold_5	70536987	70767208	0.768575	0.231425	77967	22063	31216	98975	0	0	230221	lusy2_fun
HiC_scaffold_5	77574478	77591516	0.771511	0.228489	7633	2466	1427	5512	0	0	17038	lusy2_fun
HiC_scaffold_5	77957163	77958599	0.752786	0.247214	441	114	241	640	0	0	1436	lusy2_fun
HiC_scaffold_6	536706	907985	0.757207	0.242753	131412	27154	62975	149723	15	0	371279	lusy2_fun
HiC_scaffold_6	4174976	4180358	0.753252	0.246748	1907	411	917	2147	0	0	5382	lusy2_fun
HiC_scaffold_6	4403157	4455399	0.751694	0.248306	18518	4029	8943	20752	0	0	52242	lusy2_fun
HiC_scaffold_6	7312066	7387401	0.749652	0.250348	26549	5918	12942	29926	0	0	75335	lusy2_fun
HiC_scaffold_6	27691780	27694363	0.747967	0.252033	1007	427	224	925	0	0	2583	lusy2_fun
HiC_scaffold_6	28819361	28940613	0.752029	0.247971	42471	9074	20993	48714	0	0	121252	lusy2_fun
HiC_scaffold_6	34338742	34476199	0.753246	0.246754	55812	23355	10563	47727	0	0	137457	lusy2_fun
HiC_scaffold_6	34626708	34784153	0.747353	0.252647	54173	13679	26099	63494	0	0	157445	lusy2_fun
HiC_scaffold_6	36316947	36517470	0.752168	0.247832	80289	33298	16398	70538	0	0	200523	lusy2_fun
HiC_scaffold_6	37601930	37603399	0.737236	0.262764	446	148	238	637	0	0	1469	lusy2_fun
HiC_scaffold_6	39065800	39180078	0.749357	0.250643	46029	20177	8466	39606	0	0	114278	lusy2_fun
HiC_scaffold_6	40398801	40447517	0.761413	0.238587	20419	8074	3549	16674	0	0	48716	lusy2_fun
HiC_scaffold_6	40780963	41028399	0.755274	0.244726	101627	41977	18577	85255	0	0	247436	lusy2_fun
HiC_scaffold_6	45123800	45126014	0.757001	0.242999	745	168	370	931	0	0	2214	lusy2_fun
HiC_scaffold_6	45684400	45731130	0.756088	0.243912	16244	3440	7958	19088	0	0	46730	lusy2_fun
HiC_scaffold_6	46240400	46621199	0.758271	0.241729	132918	28491	63559	155831	0	0	380799	lusy2_fun
HiC_scaffold_6	49157499	49880921	0.759128	0.240872	288111	109333	64919	261059	0	0	723422	lusy2_fun
HiC_scaffold_6	50278060	50282488	0.755872	0.244128	1727	732	349	1620	0	0	4428	lusy2_fun
HiC_scaffold_6	51254595	51297399	0.759602	0.240398	19492	6452	3838	13022	0	0	42804	lusy2_fun
HiC_scaffold_6	53520600	53564603	0.737063	0.240211	14864	3205	7365	17569	1000	0	44003	lusy2_fun
HiC_scaffold_6	56308278	56523433	0.754842	0.245158	76028	15825	36922	86380	0	0	215155	lusy2_fun
HiC_scaffold_6	57144950	57164974	0.761686	0.238314	8052	3280	1492	7200	0	0	20024	lusy2_fun
HiC_scaffold_6	58737214	58784599	0.722866	0.277134	19428	7230	5902	14825	0	0	47385	lusy2_fun
HiC_scaffold_6	59054000	59065645	0.744869	0.255131	4921	1707	1264	3753	0	0	11645	lusy2_fun
HiC_scaffold_6	66496400	66559999	0.752197	0.247803	25038	9899	5861	22801	0	0	63599	lusy2_fun
HiC_scaffold_6	68498600	68511799	0.754148	0.245852	5800	2157	1088	4154	0	0	13199	lusy2_fun
HiC_scaffold_6	73378800	73380415	0.75418	0.24582	518	145	252	700	0	0	1615	lusy2_fun
HiC_scaffold_6	74203858	74246606	0.76303	0.23697	13594	3651	6479	19024	0	0	42748	lusy2_fun
HiC_scaffold_6	74279788	74920247	0.755756	0.244244	222556	48469	107959	261475	0	0	640459	lusy2_fun
HiC_scaffold_6	77161138	77246436	0.759057	0.240944	30055	6341	14211	34691	0	0	85298	lusy2_fun
HiC_scaffold_6	77721952	77760199	0.758491	0.241509	14973	4875	4362	14037	0	0	38247	lusy2_fun
HiC_scaffold_6	79319829	79370808	0.756959	0.243041	20658	8700	3690	17931	0	0	50979	lusy2_fun
HiC_scaffold_6	78335200	78908804	0.756327	0.243673	231962	98150	41622	201870	0	0	573604	lusy2_fun
HiC_scaffold_1	2976399	2997223	0.694583	0.305417	6792	2717	3643	7672	0	0	20824	lusy2_nonfun
HiC_scaffold_1	3157667	3387320	0.76141	0.23859	101503	34415	20378	73357	0	0	229653	lusy2_nonfun
HiC_scaffold_1	5014397	5145030	0.7503	0.2497	41192	11395	21224	56822	0	0	130633	lusy2_nonfun
HiC_scaffold_1	5272603	5281272	0.740801	0.259199	3122	1126	1121	3300	0	0	8669	lusy2_nonfun
HiC_scaffold_1	8804104	8804284	0.8	0.2	64	13	23	80	0	0	180	lusy2_nonfun
HiC_scaffold_1	9042324	10240069	0.750828	0.249172	459414	172964	125480	439887	0	0	1197745	lusy2_nonfun
HiC_scaffold_1	10256458	10392825	0.76234	0.23766	61409	19615	12794	42549	0	0	136367	lusy2_nonfun
HiC_scaffold_1	10454168	10454335	0.736527	0.263473	66	26	18	57	0	0	167	lusy2_nonfun
HiC_scaffold_1	11183347	11214553	0.75697	0.24303	9995	2893	4691	13627	0	0	31206	lusy2_nonfun
HiC_scaffold_1	11287646	11291345	0.753988	0.246012	1605	567	343	1184	0	0	3699	lusy2_nonfun
HiC_scaffold_1	11409375	11416205	0.743338	0.256662	3041	1118	635	2036	0	0	6830	lusy2_nonfun
HiC_scaffold_1	11656081	11659178	0.764611	0.235389	1337	450	279	1031	0	0	3097	lusy2_nonfun
HiC_scaffold_1	11675095	11814063	0.750317	0.249683	57173	19970	14728	47097	0	0	138968	lusy2_nonfun
HiC_scaffold_1	11873305	11988461	0.766586	0.233414	48231	15580	11299	40046	0	0	115156	lusy2_nonfun
HiC_scaffold_1	12310635	12337067	0.768916	0.231084	11224	3552	2556	9100	0	0	26432	lusy2_nonfun
HiC_scaffold_1	12370827	12371003	0.778409	0.221591	62	14	25	75	0	0	176	lusy2_nonfun
HiC_scaffold_1	12620822	12695190	0.766512	0.233488	31361	10168	7196	25643	0	0	74368	lusy2_nonfun
HiC_scaffold_1	12738340	12738516	0.772727	0.227273	63	15	25	73	0	0	176	lusy2_nonfun
HiC_scaffold_1	12789558	12792440	0.756072	0.243928	963	265	438	1216	0	0	2882	lusy2_nonfun
HiC_scaffold_1	13418460	13444315	0.748637	0.251363	9061	2966	3533	10295	0	0	25855	lusy2_nonfun
HiC_scaffold_1	14322312	14376406	0.770954	0.229046	17938	4727	7663	23766	0	0	54094	lusy2_nonfun
HiC_scaffold_1	14694641	14733004	0.716472	0.283528	15306	6633	4244	12180	0	0	38363	lusy2_nonfun
HiC_scaffold_1	15625877	15626051	0.752874	0.247126	78	31	12	53	0	0	174	lusy2_nonfun
HiC_scaffold_1	15802488	15860672	0.771415	0.228585	19294	5076	8224	25590	0	0	58184	lusy2_nonfun
HiC_scaffold_1	16167939	16195075	0.699219	0.300781	10335	4864	3298	8639	0	0	27136	lusy2_nonfun
HiC_scaffold_1	17304511	17304685	0.758621	0.241379	57	14	28	75	0	0	174	lusy2_nonfun
HiC_scaffold_1	17323740	17323913	0.751445	0.248555	55	16	27	75	0	0	173	lusy2_nonfun
HiC_scaffold_1	18658022	18658915	0.771557	0.228443	400	127	77	289	0	0	893	lusy2_nonfun
HiC_scaffold_1	18810208	18862686	0.71409	0.28591	18869	7227	7777	18605	0	0	52478	lusy2_nonfun
HiC_scaffold_1	19148263	19164509	0.691001	0.308999	5681	2476	2544	5545	0	0	16246	lusy2_nonfun
HiC_scaffold_1	19555864	19556037	0.751445	0.248555	77	30	13	53	0	0	173	lusy2_nonfun
HiC_scaffold_1	21028410	21035330	0.757948	0.242052	2234	616	1059	3011	0	0	6920	lusy2_nonfun
HiC_scaffold_1	21110596	21128617	0.758171	0.241829	5852	1559	2799	7811	0	0	18021	lusy2_nonfun
HiC_scaffold_1	21233390	21235671	0.760193	0.239807	750	206	341	984	0	0	2281	lusy2_nonfun
HiC_scaffold_1	21350348	21352629	0.760193	0.239807	748	206	341	986	0	0	2281	lusy2_nonfun
HiC_scaffold_1	21421004	21427924	0.758092	0.241908	2235	616	1058	3011	0	0	6920	lusy2_nonfun
HiC_scaffold_1	23198161	23200594	0.755035	0.244965	732	215	381	1105	0	0	2433	lusy2_nonfun
HiC_scaffold_1	23394006	23394705	0.762518	0.237482	229	68	98	304	0	0	699	lusy2_nonfun
HiC_scaffold_1	23430332	23447435	0.727358	0.272642	5340	1870	2793	7100	0	0	17103	lusy2_nonfun
HiC_scaffold_1	23995711	23996592	0.726447	0.273553	356	147	94	284	0	0	881	lusy2_nonfun
HiC_scaffold_1	24321573	24324577	0.726698	0.273302	968	328	493	1215	0	0	3004	lusy2_nonfun
HiC_scaffold_1	25723144	25734915	0.693994	0.306006	4208	1847	1755	3961	0	0	11771	lusy2_nonfun
HiC_scaffold_1	25760395	25765544	0.696834	0.303166	1830	818	743	1758	0	0	5149	lusy2_nonfun
HiC_scaffold_1	25947629	25949419	0.748045	0.251955	778	285	166	561	0	0	1790	lusy2_nonfun
HiC_scaffold_1	26009027	26009548	0.738964	0.261036	227	93	43	158	0	0	521	lusy2_nonfun
HiC_scaffold_1	26052517	26052692	0.748571	0.251429	74	26	18	57	0	0	175	lusy2_nonfun
HiC_scaffold_1	26106641	26106818	0.751412	0.248588	75	31	13	58	0	0	177	lusy2_nonfun
HiC_scaffold_1	26474807	26480369	0.718267	0.281733	1663	611	956	2332	0	0	5562	lusy2_nonfun
HiC_scaffold_1	26603427	26609957	0.771363	0.228637	1995	494	999	3042	0	0	6530	lusy2_nonfun
HiC_scaffold_1	26848983	26852050	0.732638	0.267362	1340	527	293	907	0	0	3067	lusy2_nonfun
HiC_scaffold_1	26889401	26914186	0.690982	0.309018	8036	3485	4174	9090	0	0	24785	lusy2_nonfun
HiC_scaffold_1	26957626	26974612	0.725127	0.274873	5064	1665	3004	7253	0	0	16986	lusy2_nonfun
HiC_scaffold_1	27480729	27489520	0.746218	0.253782	3847	1406	825	2713	0	0	8791	lusy2_nonfun
HiC_scaffold_1	27646230	27646408	0.808989	0.191011	65	11	23	79	0	0	178	lusy2_nonfun
HiC_scaffold_1	27788292	27799325	0.740596	0.259404	3331	1012	1850	4840	0	0	11033	lusy2_nonfun
HiC_scaffold_1	28109918	28117668	0.732774	0.267226	3286	1239	832	2393	0	0	7750	lusy2_nonfun
HiC_scaffold_1	28247523	28254039	0.693524	0.306476	2029	922	1075	2490	0	0	6516	lusy2_nonfun
HiC_scaffold_1	28782779	28896243	0.762559	0.237441	52083	17685	9256	34440	0	0	113464	lusy2_nonfun
HiC_scaffold_1	29132205	29133435	0.763415	0.236585	411	113	178	528	0	0	1230	lusy2_nonfun
HiC_scaffold_1	30086154	30096338	0.750491	0.249509	3047	793	1748	4596	0	0	10184	lusy2_nonfun
HiC_scaffold_1	30279224	30279844	0.779032	0.220968	214	46	91	269	0	0	620	lusy2_nonfun
HiC_scaffold_1	30344731	30350171	0.744485	0.255515	1927	707	683	2123	0	0	5440	lusy2_nonfun
HiC_scaffold_1	30715994	30729214	0.663464	0.336536	4498	2457	1992	4273	0	0	13220	lusy2_nonfun
HiC_scaffold_1	30774675	30799360	0.706867	0.293133	8973	4207	3029	8476	0	0	24685	lusy2_nonfun
HiC_scaffold_1	30816527	30828577	0.719751	0.280249	5058	2019	1358	3615	0	0	12050	lusy2_nonfun
HiC_scaffold_1	31296522	31304085	0.651726	0.348274	2517	1300	1334	2412	0	0	7563	lusy2_nonfun
HiC_scaffold_1	31702042	31702219	0.779661	0.220339	83	27	12	55	0	0	177	lusy2_nonfun
HiC_scaffold_1	31802287	31802457	0.776471	0.223529	55	12	26	77	0	0	170	lusy2_nonfun
HiC_scaffold_1	31874227	31891870	0.756447	0.243553	7693	2566	1731	5653	0	0	17643	lusy2_nonfun
HiC_scaffold_1	32046888	32049772	0.756241	0.243759	1268	448	255	913	0	0	2884	lusy2_nonfun
HiC_scaffold_1	32955802	32992983	0.71905	0.28095	11662	4254	6192	15073	0	0	37181	lusy2_nonfun
HiC_scaffold_1	35430636	35430813	0.785311	0.214689	83	28	10	56	0	0	177	lusy2_nonfun
HiC_scaffold_1	36675419	36705412	0.721702	0.278298	9726	3204	5143	11920	0	0	29993	lusy2_nonfun
HiC_scaffold_1	36902378	36927819	0.730946	0.269054	8978	3207	3638	9618	0	0	25441	lusy2_nonfun
HiC_scaffold_1	37262749	37296903	0.760819	0.239181	13560	4467	3702	12425	0	0	34154	lusy2_nonfun
HiC_scaffold_1	37319654	37319828	0.764368	0.235632	77	29	12	56	0	0	174	lusy2_nonfun
HiC_scaffold_1	37565289	37583899	0.730629	0.269371	5918	2086	2927	7679	0	0	18610	lusy2_nonfun
HiC_scaffold_1	38156287	38185600	0.698837	0.301163	8845	3993	4835	11640	0	0	29313	lusy2_nonfun
HiC_scaffold_1	38366215	38366563	0.747126	0.252874	144	54	34	116	0	0	348	lusy2_nonfun
HiC_scaffold_1	38501779	38513947	0.731098	0.268902	4573	1643	1629	4323	0	0	12168	lusy2_nonfun
HiC_scaffold_1	38727269	38731973	0.757866	0.242134	1640	555	584	1925	0	0	4704	lusy2_nonfun
HiC_scaffold_1	39268867	39270733	0.666131	0.333869	641	364	259	602	0	0	1866	lusy2_nonfun
HiC_scaffold_1	39327097	39327270	0.763006	0.236994	54	15	26	78	0	0	173	lusy2_nonfun
HiC_scaffold_1	39563695	39567178	0.751077	0.248923	1087	301	566	1529	0	0	3483	lusy2_nonfun
HiC_scaffold_1	40060978	40083443	0.722457	0.277543	7435	2429	3806	8795	0	0	22465	lusy2_nonfun
HiC_scaffold_1	40557203	40587347	0.767549	0.232451	14071	4473	2534	9066	0	0	30144	lusy2_nonfun
HiC_scaffold_1	41729820	41729996	0.767045	0.232955	71	26	15	64	0	0	176	lusy2_nonfun
HiC_scaffold_1	42480755	42482907	0.761152	0.238848	690	213	301	948	0	0	2152	lusy2_nonfun
HiC_scaffold_1	42553288	42560900	0.745796	0.254204	2466	725	1210	3211	0	0	7612	lusy2_nonfun
HiC_scaffold_1	43014602	43016605	0.740889	0.259111	860	325	194	624	0	0	2003	lusy2_nonfun
HiC_scaffold_1	43472517	43472683	0.813253	0.186747	75	22	9	60	0	0	166	lusy2_nonfun
HiC_scaffold_1	44227258	44243556	0.719413	0.280587	4886	1793	2780	6839	0	0	16298	lusy2_nonfun
HiC_scaffold_1	44738061	44752294	0.760908	0.239092	6147	2116	1287	4683	0	0	14233	lusy2_nonfun
HiC_scaffold_1	45274858	45275903	0.763636	0.236364	477	155	92	321	0	0	1045	lusy2_nonfun
HiC_scaffold_1	45505253	45506433	0.771186	0.228814	402	98	172	508	0	0	1180	lusy2_nonfun
HiC_scaffold_1	45565048	45590294	0.754575	0.245425	10376	3598	2598	8674	0	0	25246	lusy2_nonfun
HiC_scaffold_1	45788747	45791148	0.748438	0.251562	1047	387	217	750	0	0	2401	lusy2_nonfun
HiC_scaffold_1	45806263	45825517	0.718656	0.281344	7696	3177	2240	6141	0	0	19254	lusy2_nonfun
HiC_scaffold_1	46465317	46465493	0.761364	0.238636	78	29	13	56	0	0	176	lusy2_nonfun
HiC_scaffold_1	46789950	46793391	0.749782	0.250218	1081	349	512	1499	0	0	3441	lusy2_nonfun
HiC_scaffold_1	49513320	49520609	0.716696	0.283304	2708	1021	1044	2516	0	0	7289	lusy2_nonfun
HiC_scaffold_1	51084072	51231065	0.752975	0.247025	65697	22195	14116	44985	0	0	146993	lusy2_nonfun
HiC_scaffold_1	51866699	51866874	0.817143	0.182857	56	13	19	87	0	0	175	lusy2_nonfun
HiC_scaffold_1	52997459	53009965	0.753318	0.246682	4246	1272	1813	5175	0	0	12506	lusy2_nonfun
HiC_scaffold_1	53117759	53118815	0.761364	0.238636	452	146	106	352	0	0	1056	lusy2_nonfun
HiC_scaffold_1	53498999	53499172	0.728324	0.271676	73	29	18	53	0	0	173	lusy2_nonfun
HiC_scaffold_1	53671267	53675953	0.703372	0.296628	1483	524	866	1813	0	0	4686	lusy2_nonfun
HiC_scaffold_1	54570249	54650284	0.728856	0.271144	25837	8845	12856	32497	0	0	80035	lusy2_nonfun
HiC_scaffold_1	57130164	57223994	0.743664	0.256336	39733	14960	9092	30045	0	0	93830	lusy2_nonfun
HiC_scaffold_1	58441722	58441893	0.807018	0.192982	77	22	11	61	0	0	171	lusy2_nonfun
HiC_scaffold_1	58566242	58580708	0.7425	0.2575	5971	2144	1581	4770	0	0	14466	lusy2_nonfun
HiC_scaffold_1	58752653	58761523	0.682187	0.317813	3176	1454	1365	2875	0	0	8870	lusy2_nonfun
HiC_scaffold_1	59783601	59801386	0.777622	0.222378	8060	2574	1381	5770	0	0	17785	lusy2_nonfun
HiC_scaffold_1	60632043	60632735	0.765896	0.234104	305	95	67	225	0	0	692	lusy2_nonfun
HiC_scaffold_1	60657619	60657792	0.757225	0.242775	57	15	27	74	0	0	173	lusy2_nonfun
HiC_scaffold_1	61165037	61183021	0.64107	0.35893	6257	3541	2914	5272	0	0	17984	lusy2_nonfun
HiC_scaffold_1	61697466	61698505	0.749759	0.250241	451	167	93	328	0	0	1039	lusy2_nonfun
HiC_scaffold_1	62569937	62570876	0.761448	0.238552	291	96	128	424	0	0	939	lusy2_nonfun
HiC_scaffold_1	62887134	62888728	0.690715	0.309285	485	228	265	616	0	0	1594	lusy2_nonfun
HiC_scaffold_1	63177284	63178634	0.765926	0.234074	438	122	194	596	0	0	1350	lusy2_nonfun
HiC_scaffold_1	64283463	64298556	0.627311	0.372689	4680	3333	2292	4788	0	0	15093	lusy2_nonfun
HiC_scaffold_1	64340222	64363849	0.752698	0.247302	9499	3885	1958	8285	0	0	23627	lusy2_nonfun
HiC_scaffold_1	64526140	64528666	0.761283	0.238717	884	197	406	1039	0	0	2526	lusy2_nonfun
HiC_scaffold_1	64825692	64826495	0.780822	0.219178	276	57	119	351	0	0	803	lusy2_nonfun
HiC_scaffold_1	65226580	65227277	0.76901	0.23099	218	63	98	318	0	0	697	lusy2_nonfun
HiC_scaffold_1	65403623	65456127	0.722688	0.277312	16490	5742	8818	21454	0	0	52504	lusy2_nonfun
HiC_scaffold_1	66017365	66031784	0.689507	0.310493	5344	2473	2004	4598	0	0	14419	lusy2_nonfun
HiC_scaffold_1	66049298	66061978	0.765852	0.234148	5678	1936	1033	4033	0	0	12680	lusy2_nonfun
HiC_scaffold_1	66247106	66280937	0.663267	0.336733	10874	5445	5947	11565	0	0	33831	lusy2_nonfun
HiC_scaffold_1	66652717	66657023	0.721319	0.278681	1282	481	719	1824	0	0	4306	lusy2_nonfun
HiC_scaffold_1	66834976	66857131	0.716001	0.283999	7218	2654	3638	8645	0	0	22155	lusy2_nonfun
HiC_scaffold_1	67272622	67277614	0.761218	0.238782	1656	462	730	2144	0	0	4992	lusy2_nonfun
HiC_scaffold_1	67300166	67315727	0.652529	0.347471	5411	2579	2828	4743	0	0	15561	lusy2_nonfun
HiC_scaffold_1	67365379	67366418	0.765159	0.234841	450	151	93	345	0	0	1039	lusy2_nonfun
HiC_scaffold_1	67937160	68004840	0.753487	0.246513	28164	9102	7582	22832	0	0	67680	lusy2_nonfun
HiC_scaffold_1	68585556	68588510	0.770142	0.229858	1308	421	258	967	0	0	2954	lusy2_nonfun
HiC_scaffold_1	69737060	69741253	0.758884	0.241116	1377	425	586	1805	0	0	4193	lusy2_nonfun
HiC_scaffold_1	69869547	69870120	0.769634	0.230366	249	87	45	192	0	0	573	lusy2_nonfun
HiC_scaffold_1	70409434	70409611	0.785311	0.214689	79	20	18	60	0	0	177	lusy2_nonfun
HiC_scaffold_1	70935771	70969727	0.768789	0.231211	15303	5024	2827	10802	0	0	33956	lusy2_nonfun
HiC_scaffold_1	71502682	71517119	0.748493	0.251507	4406	1256	2375	6400	0	0	14437	lusy2_nonfun
HiC_scaffold_1	72240844	72271240	0.722463	0.277537	9587	3790	4646	12373	0	0	30396	lusy2_nonfun
HiC_scaffold_1	73138063	73150879	0.754135	0.245865	5356	1859	1292	4309	0	0	12816	lusy2_nonfun
HiC_scaffold_2	5443184	5570999	0.759457	0.240543	41666	13170	17575	55404	0	0	127815	lusy2_nonfun
HiC_scaffold_2	5932599	5935651	0.767038	0.232962	1325	432	279	1016	0	0	3052	lusy2_nonfun
HiC_scaffold_2	6198075	6209386	0.759968	0.240032	3616	994	1721	4980	0	0	11311	lusy2_nonfun
HiC_scaffold_2	6227115	6227288	0.739884	0.260116	53	20	25	75	0	0	173	lusy2_nonfun
HiC_scaffold_2	6594040	6607688	0.640314	0.359686	4183	2012	2897	4556	0	0	13648	lusy2_nonfun
HiC_scaffold_2	7419314	7429920	0.77079	0.22921	4564	1532	899	3611	0	0	10606	lusy2_nonfun
HiC_scaffold_2	9178469	9241210	0.757957	0.242043	20411	5847	9339	27144	0	0	62741	lusy2_nonfun
HiC_scaffold_2	9513811	9569769	0.769809	0.230191	17591	4622	8259	25486	0	0	55958	lusy2_nonfun
HiC_scaffold_2	9792731	9833165	0.768784	0.231216	12693	3351	5998	18392	0	0	40434	lusy2_nonfun
HiC_scaffold_2	10403793	10409132	0.768309	0.231691	2124	652	585	1978	0	0	5339	lusy2_nonfun
HiC_scaffold_2	13056071	13057474	0.769779	0.230221	484	126	197	596	0	0	1403	lusy2_nonfun
HiC_scaffold_2	14259257	14264910	0.730939	0.269061	2086	819	702	2046	0	0	5653	lusy2_nonfun
HiC_scaffold_2	17416056	17416242	0.806452	0.193548	81	28	8	69	0	0	186	lusy2_nonfun
HiC_scaffold_2	17720982	17721982	0.784	0.216	441	131	85	343	0	0	1000	lusy2_nonfun
HiC_scaffold_2	17742061	17801687	0.702881	0.297119	17732	7476	10240	24178	0	0	59626	lusy2_nonfun
HiC_scaffold_2	18191406	18207595	0.748595	0.251405	7068	2580	1490	5051	0	0	16189	lusy2_nonfun
HiC_scaffold_2	19643429	19659943	0.678212	0.321788	5795	2495	2819	5405	0	0	16514	lusy2_nonfun
HiC_scaffold_2	20086387	20086560	0.786127	0.213873	60	13	24	76	0	0	173	lusy2_nonfun
HiC_scaffold_2	20404300	20404471	0.777778	0.222222	55	17	21	78	0	0	171	lusy2_nonfun
HiC_scaffold_2	20524804	20525160	0.780899	0.219101	121	33	45	157	0	0	356	lusy2_nonfun
HiC_scaffold_2	21469363	21469536	0.815029	0.184971	62	10	22	79	0	0	173	lusy2_nonfun
HiC_scaffold_2	21742511	21745020	0.764448	0.235552	1081	343	248	837	0	0	2509	lusy2_nonfun
HiC_scaffold_2	21766750	21767265	0.782524	0.217476	234	70	42	169	0	0	515	lusy2_nonfun
HiC_scaffold_2	22181922	22182899	0.763562	0.236438	431	148	83	315	0	0	977	lusy2_nonfun
HiC_scaffold_2	22600717	22601784	0.783505	0.216495	370	95	136	466	0	0	1067	lusy2_nonfun
HiC_scaffold_2	23810757	23810930	0.774566	0.225434	58	14	25	76	0	0	173	lusy2_nonfun
HiC_scaffold_2	23851077	23851599	0.758621	0.241379	167	42	84	229	0	0	522	lusy2_nonfun
HiC_scaffold_2	24504999	24506645	0.753341	0.246659	522	138	268	718	0	0	1646	lusy2_nonfun
HiC_scaffold_2	24665438	24665610	0.843023	0.156977	83	16	11	62	0	0	172	lusy2_nonfun
HiC_scaffold_2	25483666	25535326	0.763686	0.236314	16989	4278	7930	22463	0	0	51660	lusy2_nonfun
HiC_scaffold_2	26852442	26876256	0.761779	0.238221	7585	2009	3664	10556	0	0	23814	lusy2_nonfun
HiC_scaffold_2	27214914	27243435	0.757407	0.242593	11954	4167	2752	9648	0	0	28521	lusy2_nonfun
HiC_scaffold_2	27429537	27498468	0.741582	0.258418	21745	6523	11290	29373	0	0	68931	lusy2_nonfun
HiC_scaffold_2	27530653	27539724	0.766839	0.233161	2959	675	1440	3997	0	0	9071	lusy2_nonfun
HiC_scaffold_2	27729249	27731005	0.764237	0.235763	573	140	274	769	0	0	1756	lusy2_nonfun
HiC_scaffold_2	29037330	29062955	0.758556	0.241444	11548	3918	2269	7890	0	0	25625	lusy2_nonfun
HiC_scaffold_2	29216254	29233775	0.673592	0.326408	6433	3086	2633	5369	0	0	17521	lusy2_nonfun
HiC_scaffold_2	29661164	29661608	0.75	0.25	133	39	72	200	0	0	444	lusy2_nonfun
HiC_scaffold_2	30559065	30559233	0.755952	0.244048	52	13	28	75	0	0	168	lusy2_nonfun
HiC_scaffold_2	30986344	30987654	0.767176	0.232824	583	206	99	422	0	0	1310	lusy2_nonfun
HiC_scaffold_2	31725366	31725537	0.812865	0.187135	56	13	19	83	0	0	171	lusy2_nonfun
HiC_scaffold_2	31873571	31878936	0.639888	0.360112	1590	922	1010	1843	0	0	5365	lusy2_nonfun
HiC_scaffold_2	32149561	32151913	0.769133	0.230867	1022	341	202	787	0	0	2352	lusy2_nonfun
HiC_scaffold_2	32561868	32562036	0.755952	0.244048	76	29	12	51	0	0	168	lusy2_nonfun
HiC_scaffold_2	33409615	33412655	0.751316	0.248684	953	253	503	1331	0	0	3040	lusy2_nonfun
HiC_scaffold_2	33992809	33994783	0.719858	0.280142	612	215	338	809	0	0	1974	lusy2_nonfun
HiC_scaffold_2	34013270	34017084	0.747771	0.252229	1194	340	622	1658	0	0	3814	lusy2_nonfun
HiC_scaffold_2	34152203	34152375	0.767442	0.232558	74	31	9	58	0	0	172	lusy2_nonfun
HiC_scaffold_2	34474029	34474206	0.785311	0.214689	65	14	24	74	0	0	177	lusy2_nonfun
HiC_scaffold_2	34734702	34760731	0.738138	0.261862	8087	2896	3920	11126	0	0	26029	lusy2_nonfun
HiC_scaffold_2	35047080	35093075	0.734754	0.265246	19169	7727	4473	14626	0	0	45995	lusy2_nonfun
HiC_scaffold_2	36074896	36078600	0.727862	0.272138	1341	498	510	1355	0	0	3704	lusy2_nonfun
HiC_scaffold_2	36359721	36370598	0.657442	0.342558	3797	2020	1706	3354	0	0	10877	lusy2_nonfun
HiC_scaffold_2	36862786	36863325	0.777366	0.222635	175	51	69	244	0	0	539	lusy2_nonfun
HiC_scaffold_2	37608348	37611132	0.715876	0.284124	1256	457	334	737	0	0	2784	lusy2_nonfun
HiC_scaffold_2	38330290	38330642	0.775568	0.224432	157	53	26	116	0	0	352	lusy2_nonfun
HiC_scaffold_2	38853689	38857482	0.704983	0.295017	1310	548	571	1364	0	0	3793	lusy2_nonfun
HiC_scaffold_2	38942407	38942582	0.771429	0.228571	62	17	23	73	0	0	175	lusy2_nonfun
HiC_scaffold_2	39122843	39123017	0.793103	0.206897	53	12	24	85	0	0	174	lusy2_nonfun
HiC_scaffold_2	39480612	39517186	0.68494	0.31506	13110	6078	5445	11941	0	0	36574	lusy2_nonfun
HiC_scaffold_2	39794771	39795988	0.763353	0.236647	413	105	183	516	0	0	1217	lusy2_nonfun
HiC_scaffold_2	40203955	40204811	0.711449	0.288551	334	153	94	275	0	0	856	lusy2_nonfun
HiC_scaffold_2	40492384	40498215	0.65066	0.34934	2154	879	1158	1640	0	0	5831	lusy2_nonfun
HiC_scaffold_2	41042744	41043611	0.764706	0.235294	280	81	123	383	0	0	867	lusy2_nonfun
HiC_scaffold_2	41241824	41277968	0.708942	0.291058	12228	5040	5480	13396	0	0	36144	lusy2_nonfun
HiC_scaffold_2	41348116	41363073	0.773685	0.226315	6871	1998	1387	4701	0	0	14957	lusy2_nonfun
HiC_scaffold_2	41640974	41652078	0.720821	0.279179	4030	1510	1590	3974	0	0	11104	lusy2_nonfun
HiC_scaffold_2	41881604	41882128	0.763359	0.236641	164	48	76	236	0	0	524	lusy2_nonfun
HiC_scaffold_2	42161754	42201564	0.768124	0.231876	12348	4107	5124	18231	0	0	39810	lusy2_nonfun
HiC_scaffold_2	42488704	42499182	0.697461	0.302539	3341	1379	1791	3967	0	0	10478	lusy2_nonfun
HiC_scaffold_2	43679829	43753722	0.755146	0.244854	32840	11450	6643	22960	0	0	73893	lusy2_nonfun
HiC_scaffold_2	43889072	43890435	0.762289	0.237711	414	101	223	625	0	0	1363	lusy2_nonfun
HiC_scaffold_2	43948961	43951541	0.803488	0.196512	1097	267	240	976	0	0	2580	lusy2_nonfun
HiC_scaffold_2	45022171	45024459	0.764423	0.235577	967	337	202	782	0	0	2288	lusy2_nonfun
HiC_scaffold_2	46748805	46755792	0.658795	0.341205	1870	960	1424	2733	0	0	6987	lusy2_nonfun
HiC_scaffold_2	47223374	47223886	0.775391	0.224609	224	76	39	173	0	0	512	lusy2_nonfun
HiC_scaffold_2	48381153	48383323	0.752995	0.247005	919	322	214	715	0	0	2170	lusy2_nonfun
HiC_scaffold_2	48597018	48597191	0.780347	0.219653	60	14	24	75	0	0	173	lusy2_nonfun
HiC_scaffold_2	49067494	49068733	0.772397	0.227603	420	102	180	537	0	0	1239	lusy2_nonfun
HiC_scaffold_2	49095854	49113808	0.662861	0.337139	5670	2693	3360	6231	0	0	17954	lusy2_nonfun
HiC_scaffold_2	49738956	49741868	0.754808	0.245192	1260	433	281	938	0	0	2912	lusy2_nonfun
HiC_scaffold_2	50514513	50527139	0.767306	0.232694	5153	1711	1227	4535	0	0	12626	lusy2_nonfun
HiC_scaffold_2	50702151	50708460	0.754002	0.245998	2315	720	832	2442	0	0	6309	lusy2_nonfun
HiC_scaffold_2	50788342	50789749	0.759062	0.240938	623	227	112	445	0	0	1407	lusy2_nonfun
HiC_scaffold_2	50856554	50861606	0.749406	0.250594	1567	457	809	2219	0	0	5052	lusy2_nonfun
HiC_scaffold_2	51571417	51571594	0.768362	0.231638	83	30	11	53	0	0	177	lusy2_nonfun
HiC_scaffold_2	51892602	52162498	0.767736	0.232264	111760	37542	25145	95449	0	0	269896	lusy2_nonfun
HiC_scaffold_2	52705523	52740146	0.753343	0.246657	15061	5539	3001	11022	0	0	34623	lusy2_nonfun
HiC_scaffold_2	53155616	53155790	0.787356	0.212644	78	25	12	59	0	0	174	lusy2_nonfun
HiC_scaffold_2	53206448	53206622	0.781609	0.218391	76	25	13	60	0	0	174	lusy2_nonfun
HiC_scaffold_2	53235334	53235508	0.793103	0.206897	77	21	15	61	0	0	174	lusy2_nonfun
HiC_scaffold_2	53806981	53808223	0.783414	0.216586	544	173	96	429	0	0	1242	lusy2_nonfun
HiC_scaffold_2	54006876	54037379	0.756057	0.243943	9702	2755	4686	13360	0	0	30503	lusy2_nonfun
HiC_scaffold_2	54181740	54212543	0.763594	0.236406	13324	4515	2767	10197	0	0	30803	lusy2_nonfun
HiC_scaffold_2	55028570	55030226	0.778986	0.221014	749	221	145	541	0	0	1656	lusy2_nonfun
HiC_scaffold_2	55053765	55055421	0.778382	0.221618	748	221	146	541	0	0	1656	lusy2_nonfun
HiC_scaffold_2	55089104	55193053	0.754966	0.245034	40980	13781	11690	37498	0	0	103949	lusy2_nonfun
HiC_scaffold_2	56343237	56344961	0.7558	0.2442	560	143	278	743	0	0	1724	lusy2_nonfun
HiC_scaffold_2	56395370	56408150	0.661737	0.338263	4478	2627	1696	3979	0	0	12780	lusy2_nonfun
HiC_scaffold_2	56784535	56790659	0.76486	0.23514	2046	574	866	2638	0	0	6124	lusy2_nonfun
HiC_scaffold_2	56991452	57018122	0.686464	0.313536	9113	4108	4254	9195	0	0	26670	lusy2_nonfun
HiC_scaffold_2	57295096	57295453	0.759104	0.240896	129	32	54	142	0	0	357	lusy2_nonfun
HiC_scaffold_2	57588241	57601078	0.647348	0.352652	4211	2161	2366	4099	0	0	12837	lusy2_nonfun
HiC_scaffold_2	58375881	58376944	0.761994	0.238006	440	162	91	370	0	0	1063	lusy2_nonfun
HiC_scaffold_2	58428385	58428551	0.771084	0.228916	58	11	27	70	0	0	166	lusy2_nonfun
HiC_scaffold_2	58593247	58602843	0.760838	0.239162	3277	909	1386	4024	0	0	9596	lusy2_nonfun
HiC_scaffold_2	58742304	58742477	0.774566	0.225434	75	29	10	59	0	0	173	lusy2_nonfun
HiC_scaffold_2	58839921	58841461	0.746104	0.253896	637	238	153	512	0	0	1540	lusy2_nonfun
HiC_scaffold_2	59620196	59624638	0.765646	0.234354	1525	398	643	1876	0	0	4442	lusy2_nonfun
HiC_scaffold_2	59693167	59693335	0.77381	0.22619	54	11	27	76	0	0	168	lusy2_nonfun
HiC_scaffold_2	59828142	59831405	0.768924	0.231076	1076	276	478	1433	0	0	3263	lusy2_nonfun
HiC_scaffold_2	59859101	59859615	0.782101	0.217899	175	43	69	227	0	0	514	lusy2_nonfun
HiC_scaffold_2	59960725	59962953	0.778725	0.221275	730	172	321	1005	0	0	2228	lusy2_nonfun
HiC_scaffold_2	60296668	60386150	0.741903	0.258097	30977	9819	13276	35410	0	0	89482	lusy2_nonfun
HiC_scaffold_2	60720354	60722772	0.741522	0.258478	1080	388	237	713	0	0	2418	lusy2_nonfun
HiC_scaffold_2	61355430	61393799	0.734942	0.265058	12921	4152	6018	15278	0	0	38369	lusy2_nonfun
HiC_scaffold_2	62078307	62089950	0.75642	0.24358	5158	1869	967	3649	0	0	11643	lusy2_nonfun
HiC_scaffold_2	62336433	62342630	0.768598	0.231402	1968	504	930	2795	0	0	6197	lusy2_nonfun
HiC_scaffold_2	62514708	62529732	0.772364	0.227636	6773	2191	1229	4831	0	0	15024	lusy2_nonfun
HiC_scaffold_2	62683676	62684197	0.763916	0.236084	175	42	81	223	0	0	521	lusy2_nonfun
HiC_scaffold_2	62967713	63012849	0.691444	0.308556	14941	6384	7543	16268	0	0	45136	lusy2_nonfun
HiC_scaffold_2	63053013	63064881	0.714274	0.285726	4534	1759	1632	3943	0	0	11868	lusy2_nonfun
HiC_scaffold_2	64654843	64655193	0.762857	0.237143	158	53	30	109	0	0	350	lusy2_nonfun
HiC_scaffold_2	64920983	64922617	0.768054	0.231946	565	146	233	690	0	0	1634	lusy2_nonfun
HiC_scaffold_2	65138151	65186891	0.751334	0.248666	15216	4154	7966	21404	0	0	48740	lusy2_nonfun
HiC_scaffold_2	66530757	66531093	0.761905	0.238095	105	32	48	151	0	0	336	lusy2_nonfun
HiC_scaffold_2	66717107	66742996	0.644907	0.355093	8476	4597	4596	8220	0	0	25889	lusy2_nonfun
HiC_scaffold_2	66767617	66841642	0.736454	0.263546	26841	9679	9830	27675	0	0	74025	lusy2_nonfun
HiC_scaffold_2	67216077	67251265	0.675713	0.324287	12176	5989	5422	11601	0	0	35188	lusy2_nonfun
HiC_scaffold_2	68067483	68068362	0.761092	0.238908	402	131	79	267	0	0	879	lusy2_nonfun
HiC_scaffold_2	68084815	68088597	0.743786	0.256214	1635	598	371	1178	0	0	3782	lusy2_nonfun
HiC_scaffold_2	71816270	71816448	0.780899	0.219101	79	23	16	60	0	0	178	lusy2_nonfun
HiC_scaffold_2	72071605	72071953	0.795977	0.204023	119	28	43	158	0	0	348	lusy2_nonfun
HiC_scaffold_2	73505100	73505288	0.792553	0.207447	68	13	26	81	0	0	188	lusy2_nonfun
HiC_scaffold_2	74221067	74255836	0.767293	0.232707	11419	3124	4967	15259	0	0	34769	lusy2_nonfun
HiC_scaffold_3	660908	661080	0.732558	0.267442	67	30	16	59	0	0	172	lusy2_nonfun
HiC_scaffold_3	908412	908584	0.732558	0.267442	60	16	30	66	0	0	172	lusy2_nonfun
HiC_scaffold_3	1336636	1371344	0.735681	0.264319	13153	5477	3697	12381	0	0	34708	lusy2_nonfun
HiC_scaffold_3	1398899	1401332	0.762022	0.237978	758	193	386	1096	0	0	2433	lusy2_nonfun
HiC_scaffold_3	1437778	1441366	0.761984	0.238016	1126	290	564	1608	0	0	3588	lusy2_nonfun
HiC_scaffold_3	1460211	1466258	0.757731	0.242269	1889	498	967	2693	0	0	6047	lusy2_nonfun
HiC_scaffold_3	1517528	1519798	0.763436	0.236564	711	181	356	1022	0	0	2270	lusy2_nonfun
HiC_scaffold_3	1591247	1592641	0.762554	0.237446	438	116	215	625	0	0	1394	lusy2_nonfun
HiC_scaffold_3	1643532	1646514	0.761234	0.238766	976	250	462	1294	0	0	2982	lusy2_nonfun
HiC_scaffold_3	1685158	1686531	0.762564	0.237436	437	114	212	610	0	0	1373	lusy2_nonfun
HiC_scaffold_3	1715887	1717467	0.762658	0.237342	516	133	242	689	0	0	1580	lusy2_nonfun
HiC_scaffold_3	1752987	1753465	0.751046	0.248954	146	42	77	213	0	0	478	lusy2_nonfun
HiC_scaffold_3	1818154	1818330	0.755682	0.244318	78	26	17	55	0	0	176	lusy2_nonfun
HiC_scaffold_3	1965237	1965412	0.742857	0.257143	80	30	15	50	0	0	175	lusy2_nonfun
HiC_scaffold_3	2037622	2053046	0.727438	0.272562	5767	2191	2013	5453	0	0	15424	lusy2_nonfun
HiC_scaffold_3	2244699	2246442	0.763626	0.236374	548	143	269	783	0	0	1743	lusy2_nonfun
HiC_scaffold_3	3114549	3116291	0.764064	0.235936	546	144	267	785	0	0	1742	lusy2_nonfun
HiC_scaffold_3	3177966	3200646	0.708422	0.291578	8645	3355	3258	7422	0	0	22680	lusy2_nonfun
HiC_scaffold_3	3220142	3244251	0.762537	0.237463	7616	2050	3675	10768	0	0	24109	lusy2_nonfun
HiC_scaffold_3	3442343	3464873	0.698225	0.301775	7773	3639	3160	7958	0	0	22530	lusy2_nonfun
HiC_scaffold_3	3504776	3514157	0.763351	0.236649	3138	886	1334	4023	0	0	9381	lusy2_nonfun
HiC_scaffold_3	3561989	3563391	0.768902	0.231098	452	106	218	626	0	0	1402	lusy2_nonfun
HiC_scaffold_3	3907857	3909189	0.763514	0.236486	421	101	214	596	0	0	1332	lusy2_nonfun
HiC_scaffold_3	3975292	4110718	0.755977	0.244023	49242	10936	22111	53137	0	0	135426	lusy2_nonfun
HiC_scaffold_3	4525409	4531268	0.746202	0.253798	1961	607	880	2411	0	0	5859	lusy2_nonfun
HiC_scaffold_3	5248726	5259496	0.737697	0.262303	4592	1760	1065	3353	0	0	10770	lusy2_nonfun
HiC_scaffold_3	5341863	5342032	0.816568	0.183432	77	21	10	61	0	0	169	lusy2_nonfun
HiC_scaffold_3	5595057	5645401	0.761878	0.238122	15995	4437	7551	22361	0	0	50344	lusy2_nonfun
HiC_scaffold_3	5768372	5768548	0.75	0.25	53	14	30	79	0	0	176	lusy2_nonfun
HiC_scaffold_3	6540308	6566905	0.756288	0.243712	8493	2324	4158	11622	0	0	26597	lusy2_nonfun
HiC_scaffold_3	6590865	6615287	0.74437	0.25563	7840	2346	3897	10339	0	0	24422	lusy2_nonfun
HiC_scaffold_3	6646624	6646802	0.786517	0.213483	60	13	25	80	0	0	178	lusy2_nonfun
HiC_scaffold_3	7406733	7407153	0.742857	0.257143	138	41	67	174	0	0	420	lusy2_nonfun
HiC_scaffold_3	10409576	11038920	0.756593	0.243407	246984	102213	50974	229173	0	0	629344	lusy2_nonfun
HiC_scaffold_3	11109117	11110345	0.767101	0.232899	550	192	94	392	0	0	1228	lusy2_nonfun
HiC_scaffold_3	11129372	11225631	0.772562	0.227438	43641	14535	7358	30725	0	0	96259	lusy2_nonfun
HiC_scaffold_3	11984067	12042891	0.725707	0.274293	18971	6855	9280	23718	0	0	58824	lusy2_nonfun
HiC_scaffold_3	12182057	12194344	0.725401	0.274599	3988	1376	1998	4925	0	0	12287	lusy2_nonfun
HiC_scaffold_3	12337881	12339526	0.765957	0.234043	732	232	153	528	0	0	1645	lusy2_nonfun
HiC_scaffold_3	12496450	12497153	0.755334	0.244666	244	66	106	287	0	0	703	lusy2_nonfun
HiC_scaffold_3	13301668	13302544	0.759132	0.240868	346	140	71	319	0	0	876	lusy2_nonfun
HiC_scaffold_3	13401923	13458340	0.733183	0.266817	23043	9285	5768	18321	0	0	56417	lusy2_nonfun
HiC_scaffold_3	13888270	13902357	0.744019	0.255981	6042	2292	1314	4439	0	0	14087	lusy2_nonfun
HiC_scaffold_3	14024022	14026988	0.75826	0.24174	1321	445	272	928	0	0	2966	lusy2_nonfun
HiC_scaffold_3	14551944	14562350	0.757352	0.242648	4666	1650	875	3215	0	0	10406	lusy2_nonfun
HiC_scaffold_3	14579589	14585027	0.754689	0.245311	2436	897	437	1668	0	0	5438	lusy2_nonfun
HiC_scaffold_3	14657764	14659307	0.755023	0.244977	473	133	245	692	0	0	1543	lusy2_nonfun
HiC_scaffold_3	14777182	14951336	0.748631	0.251369	75247	26723	17054	55130	0	0	174154	lusy2_nonfun
HiC_scaffold_3	16066979	16099271	0.719714	0.280286	10786	4214	4837	12455	0	0	32292	lusy2_nonfun
HiC_scaffold_3	17806552	17851610	0.713702	0.286298	14363	5508	7392	17795	0	0	45058	lusy2_nonfun
HiC_scaffold_3	17926234	17926562	0.777439	0.222561	149	49	24	106	0	0	328	lusy2_nonfun
HiC_scaffold_3	18056522	18056699	0.723164	0.276836	72	32	17	56	0	0	177	lusy2_nonfun
HiC_scaffold_3	18930482	18932273	0.759911	0.240089	587	161	269	774	0	0	1791	lusy2_nonfun
HiC_scaffold_3	19098062	19263729	0.74086	0.25914	51023	15776	27155	71713	0	0	165667	lusy2_nonfun
HiC_scaffold_3	19394250	19394424	0.741379	0.258621	77	28	17	52	0	0	174	lusy2_nonfun
HiC_scaffold_3	19492457	19494199	0.744546	0.255453	531	162	283	766	0	0	1742	lusy2_nonfun
HiC_scaffold_3	19640418	19640936	0.776062	0.223938	172	42	74	230	0	0	518	lusy2_nonfun
HiC_scaffold_3	19751318	19751493	0.777143	0.222857	57	11	28	79	0	0	175	lusy2_nonfun
HiC_scaffold_3	20284185	20297372	0.743459	0.256541	4671	1523	1860	5133	0	0	13187	lusy2_nonfun
HiC_scaffold_3	20315492	20366198	0.747209	0.252791	22413	8006	4812	15475	0	0	50706	lusy2_nonfun
HiC_scaffold_3	20749129	20773447	0.762357	0.237643	7652	2072	3707	10887	0	0	24318	lusy2_nonfun
HiC_scaffold_3	20801765	20849784	0.766322	0.233678	15000	4156	7065	21798	0	0	48019	lusy2_nonfun
HiC_scaffold_3	21018174	21018352	0.752809	0.247191	83	29	15	51	0	0	178	lusy2_nonfun
HiC_scaffold_3	21164567	21164744	0.785311	0.214689	82	24	14	57	0	0	177	lusy2_nonfun
HiC_scaffold_3	21403914	21405492	0.769328	0.230672	685	233	131	529	0	0	1578	lusy2_nonfun
HiC_scaffold_3	21445944	21449704	0.765957	0.234043	1610	563	317	1270	0	0	3760	lusy2_nonfun
HiC_scaffold_3	22185295	22191709	0.706579	0.293421	2324	948	934	2208	0	0	6414	lusy2_nonfun
HiC_scaffold_3	22212199	22236570	0.769275	0.230725	10725	3756	1867	8023	0	0	24371	lusy2_nonfun
HiC_scaffold_3	22844204	22844740	0.777985	0.222015	232	75	44	185	0	0	536	lusy2_nonfun
HiC_scaffold_3	22879692	22880228	0.777985	0.222015	232	75	44	185	0	0	536	lusy2_nonfun
HiC_scaffold_3	23636863	23637041	0.764045	0.235955	63	19	23	73	0	0	178	lusy2_nonfun
HiC_scaffold_3	23653640	23653820	0.766667	0.233333	65	18	24	73	0	0	180	lusy2_nonfun
HiC_scaffold_3	23669232	23669411	0.765363	0.234637	65	18	24	72	0	0	179	lusy2_nonfun
HiC_scaffold_3	23684833	23705116	0.699305	0.300695	6816	3230	2869	7368	0	0	20283	lusy2_nonfun
HiC_scaffold_3	23735226	23754112	0.694006	0.305994	6578	3018	2761	6529	0	0	18886	lusy2_nonfun
HiC_scaffold_3	23799875	23807742	0.681327	0.318673	2650	1372	1135	2710	0	0	7867	lusy2_nonfun
HiC_scaffold_3	23831593	23844984	0.701441	0.298559	4422	2145	1853	4971	0	0	13391	lusy2_nonfun
HiC_scaffold_3	23870557	23892253	0.693861	0.306139	7231	3583	3059	7823	0	0	21696	lusy2_nonfun
HiC_scaffold_3	24108086	24110385	0.751196	0.248804	928	372	200	799	0	0	2299	lusy2_nonfun
HiC_scaffold_3	24281321	24302520	0.686778	0.313222	6597	3204	3436	7962	0	0	21199	lusy2_nonfun
HiC_scaffold_3	24320423	24332910	0.766878	0.233122	3969	1058	1853	5607	0	0	12487	lusy2_nonfun
HiC_scaffold_3	25433255	25438093	0.701116	0.298884	1531	584	862	1861	0	0	4838	lusy2_nonfun
HiC_scaffold_3	26083925	26093285	0.763034	0.236966	3057	760	1458	4085	0	0	9360	lusy2_nonfun
HiC_scaffold_3	27015888	27026092	0.759996	0.240004	4495	1602	847	3260	0	0	10204	lusy2_nonfun
HiC_scaffold_3	28379733	28405529	0.756203	0.243797	8181	2235	4054	11326	0	0	25796	lusy2_nonfun
HiC_scaffold_3	28428591	28456283	0.766539	0.233461	8780	2192	4273	12447	0	0	27692	lusy2_nonfun
HiC_scaffold_3	28642499	28643201	0.77208	0.22792	310	106	54	232	0	0	702	lusy2_nonfun
HiC_scaffold_3	28707544	28707722	0.741573	0.258427	81	30	16	51	0	0	178	lusy2_nonfun
HiC_scaffold_3	34833902	34834077	0.794286	0.205714	62	15	21	77	0	0	175	lusy2_nonfun
HiC_scaffold_3	35078286	35086863	0.753294	0.246706	3719	1177	939	2742	0	0	8577	lusy2_nonfun
HiC_scaffold_3	35889510	35916732	0.728381	0.271619	8016	2858	4536	11812	0	0	27222	lusy2_nonfun
HiC_scaffold_3	35933337	35937288	0.739307	0.260693	1737	656	374	1184	0	0	3951	lusy2_nonfun
HiC_scaffold_3	37460463	37460814	0.760684	0.239316	122	32	52	145	0	0	351	lusy2_nonfun
HiC_scaffold_3	37476975	37485457	0.751002	0.248998	3296	1051	1061	3074	0	0	8482	lusy2_nonfun
HiC_scaffold_3	38276567	38292751	0.740732	0.259268	4972	1470	2726	7016	0	0	16184	lusy2_nonfun
HiC_scaffold_3	38526477	38552478	0.740818	0.259182	8093	2631	4108	11169	0	0	26001	lusy2_nonfun
HiC_scaffold_3	38915386	38933564	0.76114	0.23886	7973	2889	1453	5863	0	0	18178	lusy2_nonfun
HiC_scaffold_3	38999480	38999828	0.758621	0.241379	165	59	25	99	0	0	348	lusy2_nonfun
HiC_scaffold_3	39124798	39124980	0.818681	0.181319	63	11	22	86	0	0	182	lusy2_nonfun
HiC_scaffold_3	39399919	39421113	0.676559	0.323441	6362	3423	3432	7977	0	0	21194	lusy2_nonfun
HiC_scaffold_3	40485683	40494116	0.748132	0.251868	3529	1318	806	2780	0	0	8433	lusy2_nonfun
HiC_scaffold_3	40802295	40807192	0.696549	0.303451	1888	684	802	1523	0	0	4897	lusy2_nonfun
HiC_scaffold_3	42048727	42065303	0.752835	0.247165	5169	1474	2623	7310	0	0	16576	lusy2_nonfun
HiC_scaffold_3	42190987	42191510	0.753346	0.246654	162	49	80	232	0	0	523	lusy2_nonfun
HiC_scaffold_3	42785530	42786752	0.766776	0.233224	557	174	111	380	0	0	1222	lusy2_nonfun
HiC_scaffold_3	42916045	42928221	0.754846	0.245154	5468	1957	1028	3723	0	0	12176	lusy2_nonfun
HiC_scaffold_3	42945153	42959079	0.662933	0.337067	4254	2478	2216	4978	0	0	13926	lusy2_nonfun
HiC_scaffold_3	43490973	43596841	0.762563	0.237437	41761	12451	12686	38970	0	0	105868	lusy2_nonfun
HiC_scaffold_3	43932418	43932589	0.789474	0.210526	77	25	11	58	0	0	171	lusy2_nonfun
HiC_scaffold_3	44059160	44068501	0.660208	0.339792	2932	1471	1703	3235	0	0	9341	lusy2_nonfun
HiC_scaffold_3	44603083	44606842	0.760309	0.239691	1649	526	375	1209	0	0	3759	lusy2_nonfun
HiC_scaffold_3	44678011	44681096	0.754619	0.245381	1335	446	311	993	0	0	3085	lusy2_nonfun
HiC_scaffold_3	45752305	45754202	0.775962	0.224038	612	159	266	860	0	0	1897	lusy2_nonfun
HiC_scaffold_3	47034567	47110076	0.765485	0.234515	23869	6659	11049	33932	0	0	75509	lusy2_nonfun
HiC_scaffold_3	47299714	47301171	0.763898	0.236102	454	115	229	659	0	0	1457	lusy2_nonfun
HiC_scaffold_3	48873015	48885997	0.657757	0.342243	4676	2109	2334	3863	0	0	12982	lusy2_nonfun
HiC_scaffold_3	49562817	49566016	0.750234	0.249766	1410	494	305	990	0	0	3199	lusy2_nonfun
HiC_scaffold_3	50202684	50203029	0.776812	0.223188	115	25	52	153	0	0	345	lusy2_nonfun
HiC_scaffold_3	50575280	50622952	0.738694	0.261306	14929	4803	7654	20286	0	0	47672	lusy2_nonfun
HiC_scaffold_3	51291655	51299786	0.664617	0.335383	2829	1561	1166	2575	0	0	8131	lusy2_nonfun
HiC_scaffold_3	51422515	51434273	0.677496	0.322504	3777	1914	1878	4189	0	0	11758	lusy2_nonfun
HiC_scaffold_3	51459560	51461614	0.782376	0.217624	688	177	270	919	0	0	2054	lusy2_nonfun
HiC_scaffold_3	51822411	51830559	0.709867	0.290133	2457	958	1406	3327	0	0	8148	lusy2_nonfun
HiC_scaffold_3	52229511	52231963	0.758972	0.241028	892	258	333	969	0	0	2452	lusy2_nonfun
HiC_scaffold_3	52278277	52278452	0.777143	0.222857	77	25	14	59	0	0	175	lusy2_nonfun
HiC_scaffold_3	54898593	54898771	0.780899	0.219101	67	17	22	72	0	0	178	lusy2_nonfun
HiC_scaffold_3	55900695	55903966	0.755121	0.244879	1069	304	497	1401	0	0	3271	lusy2_nonfun
HiC_scaffold_3	56594967	56595144	0.768362	0.231638	73	26	15	63	0	0	177	lusy2_nonfun
HiC_scaffold_3	56612361	56613597	0.776699	0.223301	548	176	100	412	0	0	1236	lusy2_nonfun
HiC_scaffold_3	56999148	57000177	0.718173	0.281827	384	167	123	355	0	0	1029	lusy2_nonfun
HiC_scaffold_3	57401612	57403691	0.740741	0.259259	685	203	336	855	0	0	2079	lusy2_nonfun
HiC_scaffold_3	57972090	57973654	0.746803	0.253197	524	168	228	644	0	0	1564	lusy2_nonfun
HiC_scaffold_3	58215346	58225267	0.753654	0.246346	3493	870	1574	3984	0	0	9921	lusy2_nonfun
HiC_scaffold_3	58269366	58270762	0.79298	0.20702	479	103	186	628	0	0	1396	lusy2_nonfun
HiC_scaffold_3	60619122	60620008	0.774266	0.225734	368	123	77	318	0	0	886	lusy2_nonfun
HiC_scaffold_3	60673945	60675647	0.77262	0.22738	751	218	169	564	0	0	1702	lusy2_nonfun
HiC_scaffold_3	61767882	61771202	0.756024	0.243976	1436	523	287	1074	0	0	3320	lusy2_nonfun
HiC_scaffold_3	61902532	61903412	0.763636	0.236364	385	130	78	287	0	0	880	lusy2_nonfun
HiC_scaffold_3	62735153	62748751	0.713487	0.286513	4055	1616	2280	5647	0	0	13598	lusy2_nonfun
HiC_scaffold_3	62877969	62879307	0.773543	0.226457	439	118	185	596	0	0	1338	lusy2_nonfun
HiC_scaffold_3	63101168	63101752	0.813356	0.186644	209	37	72	266	0	0	584	lusy2_nonfun
HiC_scaffold_3	63533854	63535565	0.746347	0.253653	538	151	283	739	0	0	1711	lusy2_nonfun
HiC_scaffold_3	64267440	64276308	0.700383	0.299617	3005	1266	1391	3206	0	0	8868	lusy2_nonfun
HiC_scaffold_3	64626643	64629944	0.750985	0.249015	1042	296	526	1437	0	0	3301	lusy2_nonfun
HiC_scaffold_3	64667452	64677784	0.728223	0.271777	3429	1158	1650	4095	0	0	10332	lusy2_nonfun
HiC_scaffold_3	65060629	65063981	0.7321	0.2679	1390	476	422	1064	0	0	3352	lusy2_nonfun
HiC_scaffold_3	66106129	66106301	0.767442	0.232558	76	25	15	56	0	0	172	lusy2_nonfun
HiC_scaffold_3	66257123	66263487	0.752828	0.247172	2723	964	609	2068	0	0	6364	lusy2_nonfun
HiC_scaffold_3	66311474	66313158	0.766627	0.233373	556	159	234	735	0	0	1684	lusy2_nonfun
HiC_scaffold_3	66348038	66355145	0.725201	0.274799	2353	818	1135	2801	0	0	7107	lusy2_nonfun
HiC_scaffold_3	66681330	66683208	0.691693	0.308307	690	300	279	609	0	0	1878	lusy2_nonfun
HiC_scaffold_3	66902306	66902482	0.75	0.25	77	27	17	55	0	0	176	lusy2_nonfun
HiC_scaffold_3	67488922	67492227	0.695008	0.304992	1058	441	567	1239	0	0	3305	lusy2_nonfun
HiC_scaffold_3	67510165	67512483	0.779983	0.220017	744	202	308	1064	0	0	2318	lusy2_nonfun
HiC_scaffold_3	68263320	68271514	0.68599	0.31401	2739	1237	1336	2882	0	0	8194	lusy2_nonfun
HiC_scaffold_3	69426406	69426585	0.815642	0.184358	61	13	20	85	0	0	179	lusy2_nonfun
HiC_scaffold_3	69556589	69601723	0.755661	0.244339	15203	4445	6583	18903	0	0	45134	lusy2_nonfun
HiC_scaffold_3	70090072	70097099	0.759926	0.240074	2281	685	1002	3059	0	0	7027	lusy2_nonfun
HiC_scaffold_3	70138275	70138454	0.793296	0.206704	77	27	10	65	0	0	179	lusy2_nonfun
HiC_scaffold_3	70429572	70461203	0.757864	0.242136	9867	2728	4931	14105	0	0	31631	lusy2_nonfun
HiC_scaffold_3	70653943	70661066	0.7049	0.2951	2604	1051	1051	2417	0	0	7123	lusy2_nonfun
HiC_scaffold_3	71846697	71925390	0.71019	0.28981	24581	9020	13786	31306	0	0	78693	lusy2_nonfun
HiC_scaffold_3	71940972	71941147	0.754286	0.245714	53	14	29	79	0	0	175	lusy2_nonfun
HiC_scaffold_3	72128041	72157097	0.75943	0.24057	12784	4350	2640	9282	0	0	29056	lusy2_nonfun
HiC_scaffold_3	72839855	72840795	0.778723	0.221277	319	82	126	413	0	0	940	lusy2_nonfun
HiC_scaffold_3	73059878	73079010	0.668932	0.331068	6238	2567	3767	6560	0	0	19132	lusy2_nonfun
HiC_scaffold_3	73154841	73155019	0.825843	0.174157	72	11	20	75	0	0	178	lusy2_nonfun
HiC_scaffold_3	73245434	73253167	0.715117	0.284883	2574	1060	1143	2956	0	0	7733	lusy2_nonfun
HiC_scaffold_3	73417344	73426581	0.711595	0.288405	2899	1214	1450	3674	0	0	9237	lusy2_nonfun
HiC_scaffold_3	73707513	73721050	0.7676	0.2324	4279	1116	2030	6112	0	0	13537	lusy2_nonfun
HiC_scaffold_3	74455663	74475449	0.723946	0.276054	6287	2161	3301	8037	0	0	19786	lusy2_nonfun
HiC_scaffold_3	74706949	74722062	0.748958	0.251042	6243	2332	1462	5076	0	0	15113	lusy2_nonfun
HiC_scaffold_3	75186785	75187555	0.783117	0.216883	283	67	100	320	0	0	770	lusy2_nonfun
HiC_scaffold_3	75239478	75239650	0.77907	0.22093	73	26	12	61	0	0	172	lusy2_nonfun
HiC_scaffold_3	75315107	75315634	0.762808	0.237192	231	79	46	171	0	0	527	lusy2_nonfun
HiC_scaffold_3	75417041	75417570	0.782609	0.217391	244	67	48	170	0	0	529	lusy2_nonfun
HiC_scaffold_3	77193960	77195886	0.757529	0.242471	880	300	167	579	0	0	1926	lusy2_nonfun
HiC_scaffold_3	77601364	77607144	0.723356	0.276644	2409	913	686	1772	0	0	5780	lusy2_nonfun
HiC_scaffold_3	77824970	77852225	0.760228	0.239773	8283	2431	4104	12437	0	0	27255	lusy2_nonfun
HiC_scaffold_3	77932093	78000103	0.727555	0.272445	25832	9717	8812	23649	0	0	68010	lusy2_nonfun
HiC_scaffold_3	81523294	81526266	0.76144	0.23856	1312	460	249	951	0	0	2972	lusy2_nonfun
HiC_scaffold_3	82029679	82151683	0.740705	0.259295	38096	12129	19506	52273	0	0	122004	lusy2_nonfun
HiC_scaffold_4	1095783	1136884	0.733243	0.266757	17295	6420	4544	12842	0	0	41101	lusy2_nonfun
HiC_scaffold_4	1154421	1155972	0.772405	0.227595	505	129	224	693	0	0	1551	lusy2_nonfun
HiC_scaffold_4	1400306	1406783	0.755134	0.244866	2063	552	1034	2828	0	0	6477	lusy2_nonfun
HiC_scaffold_4	1426258	1552914	0.760406	0.239594	40032	11271	19075	56278	0	0	126656	lusy2_nonfun
HiC_scaffold_4	4390079	4421962	0.724681	0.275319	10128	3734	5044	12977	0	0	31883	lusy2_nonfun
HiC_scaffold_4	6018384	6021311	0.790229	0.209771	1246	368	246	1067	0	0	2927	lusy2_nonfun
HiC_scaffold_4	6782735	6803175	0.765313	0.234687	6932	1960	2837	8711	0	0	20440	lusy2_nonfun
HiC_scaffold_4	6819879	6824314	0.762345	0.237655	2031	662	392	1350	0	0	4435	lusy2_nonfun
HiC_scaffold_4	11350520	11360203	0.725602	0.274398	3632	1405	1252	3394	0	0	9683	lusy2_nonfun
HiC_scaffold_4	11913392	11915792	0.72375	0.27625	972	364	299	765	0	0	2400	lusy2_nonfun
HiC_scaffold_4	13267883	13268071	0.808511	0.191489	88	25	11	64	0	0	188	lusy2_nonfun
HiC_scaffold_4	15098920	15100597	0.768038	0.231962	561	155	234	727	0	0	1677	lusy2_nonfun
HiC_scaffold_4	16169258	16177577	0.701647	0.298353	2984	1202	1280	2853	0	0	8319	lusy2_nonfun
HiC_scaffold_4	16759251	16760294	0.780441	0.219559	357	94	135	457	0	0	1043	lusy2_nonfun
HiC_scaffold_4	17282471	17288628	0.698067	0.301933	2016	878	981	2282	0	0	6157	lusy2_nonfun
HiC_scaffold_4	18077676	18078693	0.773845	0.226155	448	160	70	339	0	0	1017	lusy2_nonfun
HiC_scaffold_4	18473850	18475639	0.768586	0.231414	788	271	143	587	0	0	1789	lusy2_nonfun
HiC_scaffold_4	18656785	18657149	0.78022	0.21978	120	31	49	164	0	0	364	lusy2_nonfun
HiC_scaffold_4	18675435	18675799	0.78022	0.21978	120	31	49	164	0	0	364	lusy2_nonfun
HiC_scaffold_4	22135024	22140117	0.715492	0.284508	2024	859	590	1620	0	0	5093	lusy2_nonfun
HiC_scaffold_4	23850698	23852419	0.716444	0.283556	661	265	223	572	0	0	1721	lusy2_nonfun
HiC_scaffold_4	24150201	24150382	0.80663	0.19337	77	24	11	69	0	0	181	lusy2_nonfun
HiC_scaffold_4	25764011	25764190	0.782123	0.217877	82	23	16	58	0	0	179	lusy2_nonfun
HiC_scaffold_4	27321631	27323343	0.753505	0.246495	751	243	179	539	0	0	1712	lusy2_nonfun
HiC_scaffold_4	28014878	28016305	0.746321	0.253679	438	134	228	627	0	0	1427	lusy2_nonfun
HiC_scaffold_4	31352306	31352474	0.809524	0.190476	68	19	13	68	0	0	168	lusy2_nonfun
HiC_scaffold_4	31426249	31426603	0.765537	0.234463	158	50	33	113	0	0	354	lusy2_nonfun
HiC_scaffold_4	33401205	33438776	0.74821	0.25179	16429	5837	3623	11682	0	0	37571	lusy2_nonfun
HiC_scaffold_4	33509322	33509668	0.794798	0.205202	122	24	47	153	0	0	346	lusy2_nonfun
HiC_scaffold_4	34477857	34478506	0.781202	0.218798	277	85	57	230	0	0	649	lusy2_nonfun
HiC_scaffold_4	35046487	35046651	0.72561	0.27439	64	28	17	55	0	0	164	lusy2_nonfun
HiC_scaffold_4	36324303	36329695	0.762055	0.237945	2347	813	470	1762	0	0	5392	lusy2_nonfun
HiC_scaffold_4	38438786	38439477	0.751085	0.248915	226	60	112	293	0	0	691	lusy2_nonfun
HiC_scaffold_4	38830463	38831678	0.71358	0.28642	366	123	225	501	0	0	1215	lusy2_nonfun
HiC_scaffold_4	38865820	38865997	0.774011	0.225989	57	19	21	80	0	0	177	lusy2_nonfun
HiC_scaffold_4	38893816	38893986	0.776471	0.223529	53	12	26	79	0	0	170	lusy2_nonfun
HiC_scaffold_4	39067331	39067508	0.751412	0.248588	61	17	27	72	0	0	177	lusy2_nonfun
HiC_scaffold_4	40039087	40050200	0.758211	0.241789	4401	1505	1182	4025	0	0	11113	lusy2_nonfun
HiC_scaffold_4	40527277	40527450	0.739884	0.260116	56	16	29	72	0	0	173	lusy2_nonfun
HiC_scaffold_4	40832969	40833306	0.768546	0.231454	105	28	50	154	0	0	337	lusy2_nonfun
HiC_scaffold_4	40917609	40919742	0.709798	0.290202	839	303	316	675	0	0	2133	lusy2_nonfun
HiC_scaffold_4	41507097	42150682	0.75285	0.24715	259411	109065	49997	225112	0	0	643585	lusy2_nonfun
HiC_scaffold_4	42943516	42943692	0.767045	0.232955	78	28	13	57	0	0	176	lusy2_nonfun
HiC_scaffold_4	43333287	43352585	0.750803	0.249197	8205	2792	2017	6284	0	0	19298	lusy2_nonfun
HiC_scaffold_4	44228574	44251019	0.760481	0.239519	9968	3462	1914	7101	0	0	22445	lusy2_nonfun
HiC_scaffold_4	45284100	45286528	0.752059	0.247941	849	269	333	977	0	0	2428	lusy2_nonfun
HiC_scaffold_4	48370218	48374060	0.764446	0.235554	1317	372	533	1620	0	0	3842	lusy2_nonfun
HiC_scaffold_4	48498564	48574448	0.760977	0.239023	30181	9817	8321	27565	0	0	75884	lusy2_nonfun
HiC_scaffold_4	48673700	48674873	0.773231	0.226769	522	168	98	385	0	0	1173	lusy2_nonfun
HiC_scaffold_4	49143035	49163861	0.744454	0.255546	6957	2238	3084	8547	0	0	20826	lusy2_nonfun
HiC_scaffold_4	49189591	49206702	0.753433	0.246567	5620	1750	2469	7272	0	0	17111	lusy2_nonfun
HiC_scaffold_4	49285228	49313316	0.735403	0.264597	11521	4242	3190	9135	0	0	28088	lusy2_nonfun
HiC_scaffold_4	49388585	49411347	0.698269	0.301731	7499	3165	3703	8395	0	0	22762	lusy2_nonfun
HiC_scaffold_4	50507766	50507947	0.79558	0.20442	65	12	25	79	0	0	181	lusy2_nonfun
HiC_scaffold_4	50617176	50618544	0.767544	0.232456	463	139	179	587	0	0	1368	lusy2_nonfun
HiC_scaffold_4	50907825	50917343	0.757827	0.242173	3139	864	1441	4074	0	0	9518	lusy2_nonfun
HiC_scaffold_4	51474835	51478193	0.729303	0.270697	1369	552	357	1080	0	0	3358	lusy2_nonfun
HiC_scaffold_4	51886421	51886596	0.765714	0.234286	55	14	27	79	0	0	175	lusy2_nonfun
HiC_scaffold_4	52830830	52841699	0.765296	0.234704	4731	1700	851	3587	0	0	10869	lusy2_nonfun
HiC_scaffold_4	52966506	52969922	0.730972	0.269028	1395	558	361	1102	0	0	3416	lusy2_nonfun
HiC_scaffold_4	56063760	56115684	0.741911	0.258089	17095	4967	8434	21428	0	0	51924	lusy2_nonfun
HiC_scaffold_4	56134701	56134876	0.76	0.24	55	12	30	78	0	0	175	lusy2_nonfun
HiC_scaffold_4	56281382	56312754	0.76989	0.23011	10201	2370	4849	13952	0	0	31372	lusy2_nonfun
HiC_scaffold_4	59521406	59521581	0.794286	0.205714	80	24	12	59	0	0	175	lusy2_nonfun
HiC_scaffold_4	60071645	60071817	0.767442	0.232558	64	15	25	68	0	0	172	lusy2_nonfun
HiC_scaffold_4	60213708	60219127	0.764901	0.235099	2189	670	604	1956	0	0	5419	lusy2_nonfun
HiC_scaffold_4	60236812	60266693	0.69325	0.30675	9590	3922	5244	11125	0	0	29881	lusy2_nonfun
HiC_scaffold_4	60519757	60519928	0.77193	0.22807	73	27	12	59	0	0	171	lusy2_nonfun
HiC_scaffold_4	60961806	60961972	0.795181	0.204819	58	14	20	74	0	0	166	lusy2_nonfun
HiC_scaffold_4	61980728	61980906	0.724719	0.275281	59	20	29	70	0	0	178	lusy2_nonfun
HiC_scaffold_5	743879	789911	0.745677	0.254323	19285	6750	4957	15040	0	0	46032	lusy2_nonfun
HiC_scaffold_5	1263628	1264166	0.762082	0.237918	244	87	41	166	0	0	538	lusy2_nonfun
HiC_scaffold_5	1947657	1950097	0.768033	0.231967	1044	335	231	830	0	0	2440	lusy2_nonfun
HiC_scaffold_5	1966503	1984855	0.759917	0.240083	7843	2651	1755	6103	0	0	18352	lusy2_nonfun
HiC_scaffold_5	2682868	2817478	0.770017	0.229983	60821	18176	12782	42831	0	0	134610	lusy2_nonfun
HiC_scaffold_5	2928355	2932982	0.755349	0.244651	1497	457	675	1998	0	0	4627	lusy2_nonfun
HiC_scaffold_5	3045615	3056800	0.641305	0.358695	3319	2197	1815	3854	0	0	11185	lusy2_nonfun
HiC_scaffold_5	3453523	3453699	0.778409	0.221591	73	25	14	64	0	0	176	lusy2_nonfun
HiC_scaffold_5	3479273	3511980	0.685236	0.314764	11882	4964	5331	10530	0	0	32707	lusy2_nonfun
HiC_scaffold_5	3545721	3550111	0.720729	0.279271	1710	645	581	1454	0	0	4390	lusy2_nonfun
HiC_scaffold_5	3584536	3956649	0.756313	0.243687	159614	56555	34124	121820	0	0	372113	lusy2_nonfun
HiC_scaffold_5	4254990	4556678	0.76898	0.23102	99990	25084	44612	132002	0	0	301688	lusy2_nonfun
HiC_scaffold_5	9428447	9446711	0.739926	0.260074	7679	2880	1870	5835	0	0	18264	lusy2_nonfun
HiC_scaffold_5	9790896	9791076	0.8	0.2	63	12	24	81	0	0	180	lusy2_nonfun
HiC_scaffold_5	10386055	10451198	0.764395	0.235605	29225	9545	5803	20570	0	0	65143	lusy2_nonfun
HiC_scaffold_5	10476449	10483430	0.757055	0.242945	3006	1016	680	2279	0	0	6981	lusy2_nonfun
HiC_scaffold_5	10769750	10846762	0.763933	0.236067	34528	11330	6850	24304	0	0	77012	lusy2_nonfun
HiC_scaffold_5	10863886	10870924	0.759449	0.240551	3040	1012	681	2305	0	0	7038	lusy2_nonfun
HiC_scaffold_5	11092874	11188331	0.759714	0.240286	31427	8000	14937	41093	0	0	95457	lusy2_nonfun
HiC_scaffold_5	11926938	11958444	0.767759	0.232241	14135	4617	2700	10054	0	0	31506	lusy2_nonfun
HiC_scaffold_5	11977602	11978201	0.759599	0.240401	232	73	71	223	0	0	599	lusy2_nonfun
HiC_scaffold_5	12212044	12218589	0.762261	0.237739	2046	570	986	2943	0	0	6545	lusy2_nonfun
HiC_scaffold_5	13985294	13990997	0.766088	0.233912	1804	470	864	2565	0	0	5703	lusy2_nonfun
HiC_scaffold_5	14379172	14410603	0.753746	0.246254	13583	5136	2604	10108	0	0	31431	lusy2_nonfun
HiC_scaffold_5	14452450	14462479	0.757802	0.242198	4432	1675	754	3168	0	0	10029	lusy2_nonfun
HiC_scaffold_5	14619831	14620007	0.789773	0.210227	56	11	26	83	0	0	176	lusy2_nonfun
HiC_scaffold_5	16496569	16498118	0.781795	0.218205	484	118	220	727	0	0	1549	lusy2_nonfun
HiC_scaffold_5	16589371	16606946	0.774452	0.225548	5819	1585	2379	7792	0	0	17575	lusy2_nonfun
HiC_scaffold_5	17047013	17050326	0.772412	0.227588	1112	281	473	1447	0	0	3313	lusy2_nonfun
HiC_scaffold_5	17183589	17191997	0.759039	0.240961	3635	1241	785	2747	0	0	8408	lusy2_nonfun
HiC_scaffold_5	18094022	18094371	0.753582	0.246418	155	53	33	108	0	0	349	lusy2_nonfun
HiC_scaffold_5	18133202	18136618	0.707553	0.292447	1219	557	442	1198	0	0	3416	lusy2_nonfun
HiC_scaffold_5	18171610	18174314	0.773299	0.226701	1159	392	221	932	0	0	2704	lusy2_nonfun
HiC_scaffold_5	18193429	18196078	0.731219	0.268781	945	306	406	992	0	0	2649	lusy2_nonfun
HiC_scaffold_5	18232725	18254183	0.772952	0.227048	9311	3084	1788	7275	0	0	21458	lusy2_nonfun
HiC_scaffold_5	18523967	18524137	0.8	0.2	82	20	14	54	0	0	170	lusy2_nonfun
HiC_scaffold_5	18751214	18751391	0.774011	0.225989	70	25	15	67	0	0	177	lusy2_nonfun
HiC_scaffold_5	18848720	18862994	0.736794	0.263206	6133	2375	1382	4384	0	0	14274	lusy2_nonfun
HiC_scaffold_5	18893082	18897620	0.74372	0.25628	1993	740	423	1382	0	0	4538	lusy2_nonfun
HiC_scaffold_5	19149877	19150053	0.738636	0.261364	55	18	28	75	0	0	176	lusy2_nonfun
HiC_scaffold_5	19321210	19321906	0.762931	0.237069	231	64	101	300	0	0	696	lusy2_nonfun
HiC_scaffold_5	19582757	19584062	0.74023	0.25977	525	192	147	441	0	0	1305	lusy2_nonfun
HiC_scaffold_5	19678833	19703037	0.723641	0.276359	7500	2579	4110	10015	0	0	24204	lusy2_nonfun
HiC_scaffold_5	19813352	19817494	0.750604	0.249396	1813	671	362	1296	0	0	4142	lusy2_nonfun
HiC_scaffold_5	19852285	19855981	0.784091	0.215909	1673	497	301	1225	0	0	3696	lusy2_nonfun
HiC_scaffold_5	20038004	20047412	0.769452	0.230548	4190	1343	826	3049	0	0	9408	lusy2_nonfun
HiC_scaffold_5	20636740	20637093	0.773371	0.226629	159	52	28	114	0	0	353	lusy2_nonfun
HiC_scaffold_5	20738046	20755999	0.740099	0.259901	7496	2807	1859	5791	0	0	17953	lusy2_nonfun
HiC_scaffold_5	20973325	20992860	0.679294	0.320706	5888	2957	3308	7382	0	0	19535	lusy2_nonfun
HiC_scaffold_5	21406494	21437433	0.734801	0.265199	10265	3440	4765	12469	0	0	30939	lusy2_nonfun
HiC_scaffold_5	21666571	21684710	0.678648	0.321352	5494	2955	2874	6816	0	0	18139	lusy2_nonfun
HiC_scaffold_5	21927200	21928061	0.768873	0.231127	388	123	76	274	0	0	861	lusy2_nonfun
HiC_scaffold_5	22000592	22043297	0.751528	0.248472	14526	4565	6046	17568	0	0	42705	lusy2_nonfun
HiC_scaffold_5	22414114	22414641	0.779886	0.220114	225	68	48	186	0	0	527	lusy2_nonfun
HiC_scaffold_5	22471183	22481660	0.745538	0.254462	4452	1612	1054	3359	0	0	10477	lusy2_nonfun
HiC_scaffold_5	22499165	22537117	0.720278	0.279722	15010	6395	4221	12326	0	0	37952	lusy2_nonfun
HiC_scaffold_5	22555216	22562657	0.75635	0.24365	3155	1081	732	2473	0	0	7441	lusy2_nonfun
HiC_scaffold_5	23101092	23110641	0.728244	0.271756	3068	1039	1556	3886	0	0	9549	lusy2_nonfun
HiC_scaffold_5	23508502	23509220	0.735376	0.264624	301	118	72	227	0	0	718	lusy2_nonfun
HiC_scaffold_5	23965433	23967521	0.76341	0.23659	897	318	176	697	0	0	2088	lusy2_nonfun
HiC_scaffold_5	24270834	24271007	0.809249	0.190751	74	13	20	66	0	0	173	lusy2_nonfun
HiC_scaffold_5	24824651	24824993	0.763158	0.236842	117	32	49	144	0	0	342	lusy2_nonfun
HiC_scaffold_5	25176981	25193181	0.67537	0.32463	4680	2212	3047	6261	0	0	16200	lusy2_nonfun
HiC_scaffold_5	25744841	25746508	0.627474	0.372525	566	336	285	480	0	0	1667	lusy2_nonfun
HiC_scaffold_5	26075306	26096686	0.716137	0.283863	8789	3538	2531	6522	0	0	21380	lusy2_nonfun
HiC_scaffold_5	26447475	26447647	0.732558	0.267442	54	12	34	72	0	0	172	lusy2_nonfun
HiC_scaffold_5	26618357	26628337	0.742886	0.257114	4269	1627	939	3145	0	0	9980	lusy2_nonfun
HiC_scaffold_5	27155638	27155811	0.763006	0.236994	76	26	15	56	0	0	173	lusy2_nonfun
HiC_scaffold_5	27187484	27187662	0.769663	0.230337	65	15	26	72	0	0	178	lusy2_nonfun
HiC_scaffold_5	27574196	27575521	0.766038	0.233962	547	164	146	468	0	0	1325	lusy2_nonfun
HiC_scaffold_5	27662942	27676659	0.749945	0.250055	5382	2265	1165	4905	0	0	13717	lusy2_nonfun
HiC_scaffold_5	28361705	28368217	0.722666	0.277334	2332	862	944	2374	0	0	6512	lusy2_nonfun
HiC_scaffold_5	28559396	28583650	0.690731	0.309269	7540	3030	4471	9213	0	0	24254	lusy2_nonfun
HiC_scaffold_5	29054366	29055247	0.77185	0.22815	388	136	65	292	0	0	881	lusy2_nonfun
HiC_scaffold_5	29227956	29269827	0.713788	0.286212	15431	6923	5061	14456	0	0	41871	lusy2_nonfun
HiC_scaffold_5	29289639	29296204	0.755674	0.244326	2623	1061	543	2338	0	0	6565	lusy2_nonfun
HiC_scaffold_5	29441160	29442038	0.777904	0.222096	384	120	75	299	0	0	878	lusy2_nonfun
HiC_scaffold_5	30364985	30365348	0.754821	0.245179	144	55	34	130	0	0	363	lusy2_nonfun
HiC_scaffold_5	30779384	30780805	0.761436	0.238564	453	124	215	629	0	0	1421	lusy2_nonfun
HiC_scaffold_5	31147814	31154124	0.753724	0.246276	1981	567	987	2775	0	0	6310	lusy2_nonfun
HiC_scaffold_5	31478041	31484112	0.730193	0.269807	2555	1044	594	1878	0	0	6071	lusy2_nonfun
HiC_scaffold_5	32704292	32707740	0.74884	0.25116	1085	313	553	1497	0	0	3448	lusy2_nonfun
HiC_scaffold_5	32727563	32742085	0.680485	0.319515	4968	2270	2370	4914	0	0	14522	lusy2_nonfun
HiC_scaffold_5	32875417	32885315	0.742776	0.257224	3248	972	1574	4104	0	0	9898	lusy2_nonfun
HiC_scaffold_5	33311898	33393215	0.701047	0.298953	31509	13671	10639	25498	0	0	81317	lusy2_nonfun
HiC_scaffold_5	33555786	33562870	0.732778	0.267222	2509	791	1102	2682	0	0	7084	lusy2_nonfun
HiC_scaffold_5	33716068	33720819	0.774784	0.225216	1558	451	619	2123	0	0	4751	lusy2_nonfun
HiC_scaffold_5	34098872	34106914	0.751306	0.248694	3173	1262	738	2869	0	0	8042	lusy2_nonfun
HiC_scaffold_5	34442007	34526926	0.754507	0.245493	36221	12807	8040	27851	0	0	84919	lusy2_nonfun
HiC_scaffold_5	34556561	34557079	0.762548	0.237452	242	76	47	153	0	0	518	lusy2_nonfun
HiC_scaffold_5	34789906	34791688	0.760382	0.239618	600	150	277	755	0	0	1782	lusy2_nonfun
HiC_scaffold_5	34893262	34897881	0.747131	0.252869	1417	431	737	2034	0	0	4619	lusy2_nonfun
HiC_scaffold_5	35410891	35412685	0.774805	0.225195	793	247	157	597	0	0	1794	lusy2_nonfun
HiC_scaffold_5	35431269	35431446	0.774011	0.225989	56	14	26	81	0	0	177	lusy2_nonfun
HiC_scaffold_5	35872308	35878173	0.759591	0.240409	2528	873	537	1927	0	0	5865	lusy2_nonfun
HiC_scaffold_5	36024591	36029228	0.720078	0.279922	1654	690	608	1685	0	0	4637	lusy2_nonfun
HiC_scaffold_5	36942888	36952600	0.763488	0.236512	4124	1314	983	3291	0	0	9712	lusy2_nonfun
HiC_scaffold_5	37258719	37266552	0.772501	0.227499	2763	801	981	3288	0	0	7833	lusy2_nonfun
HiC_scaffold_5	37395607	37415040	0.727937	0.272063	6088	2082	3205	8058	0	0	19433	lusy2_nonfun
HiC_scaffold_5	37509992	37518122	0.727798	0.272202	2836	939	1274	3081	0	0	8130	lusy2_nonfun
HiC_scaffold_5	38448607	38453719	0.756847	0.243153	1662	455	788	2207	0	0	5112	lusy2_nonfun
HiC_scaffold_5	39802024	39802555	0.766478	0.233522	180	37	87	227	0	0	531	lusy2_nonfun
HiC_scaffold_5	40456281	40469861	0.70162	0.29838	5351	2440	1612	4177	0	0	13580	lusy2_nonfun
HiC_scaffold_5	40678407	40691609	0.673004	0.326996	4121	2241	2076	4764	0	0	13202	lusy2_nonfun
HiC_scaffold_5	41487461	41490818	0.7605	0.2395	1133	312	492	1420	0	0	3357	lusy2_nonfun
HiC_scaffold_5	41851233	41859552	0.747806	0.252194	3483	1210	888	2738	0	0	8319	lusy2_nonfun
HiC_scaffold_5	42544349	42555141	0.741568	0.258432	4546	1687	1102	3457	0	0	10792	lusy2_nonfun
HiC_scaffold_5	42823254	42824208	0.677149	0.322851	303	149	159	343	0	0	954	lusy2_nonfun
HiC_scaffold_5	43208025	43356241	0.759284	0.240716	46677	13651	22027	65861	0	0	148216	lusy2_nonfun
HiC_scaffold_5	43706173	44064512	0.761128	0.238872	120518	27487	58110	152224	0	0	358339	lusy2_nonfun
HiC_scaffold_5	44557244	44604620	0.732312	0.267688	16314	5636	7046	18380	0	0	47376	lusy2_nonfun
HiC_scaffold_5	44781817	44849101	0.750788	0.249212	22441	7111	9657	28075	0	0	67284	lusy2_nonfun
HiC_scaffold_5	45062889	45085188	0.757926	0.242074	7662	2042	3356	9239	0	0	22299	lusy2_nonfun
HiC_scaffold_5	46102649	46102830	0.767956	0.232044	62	18	24	77	0	0	181	lusy2_nonfun
HiC_scaffold_5	46325588	46345429	0.659997	0.340003	6834	3502	3244	6261	0	0	19841	lusy2_nonfun
HiC_scaffold_5	47280424	47281064	0.767187	0.232812	203	56	93	288	0	0	640	lusy2_nonfun
HiC_scaffold_5	47926275	47926448	0.751445	0.248555	73	28	15	57	0	0	173	lusy2_nonfun
HiC_scaffold_5	48358295	48361735	0.75	0.25	1472	516	344	1108	0	0	3440	lusy2_nonfun
HiC_scaffold_5	49003357	49006413	0.752945	0.247055	995	283	472	1306	0	0	3056	lusy2_nonfun
HiC_scaffold_5	49174648	49176746	0.761201	0.238799	665	169	332	932	0	0	2098	lusy2_nonfun
HiC_scaffold_5	49209073	49289828	0.713665	0.286335	24562	9469	13654	33070	0	0	80755	lusy2_nonfun
HiC_scaffold_5	49384123	49384300	0.774011	0.225989	56	14	26	81	0	0	177	lusy2_nonfun
HiC_scaffold_5	49531681	49531858	0.774011	0.225989	56	14	26	81	0	0	177	lusy2_nonfun
HiC_scaffold_5	49650471	49650646	0.725714	0.274286	71	31	17	56	0	0	175	lusy2_nonfun
HiC_scaffold_5	51004736	51005445	0.764457	0.235543	311	119	48	231	0	0	709	lusy2_nonfun
HiC_scaffold_5	51431778	51433159	0.745112	0.254888	583	215	137	446	0	0	1381	lusy2_nonfun
HiC_scaffold_5	51741325	51741672	0.763689	0.236311	152	53	29	113	0	0	347	lusy2_nonfun
HiC_scaffold_5	52038745	52038921	0.8125	0.1875	83	22	11	60	0	0	176	lusy2_nonfun
HiC_scaffold_5	52475095	52476302	0.746479	0.253521	393	91	215	508	0	0	1207	lusy2_nonfun
HiC_scaffold_5	53779810	53781307	0.751503	0.248497	502	140	232	623	0	0	1497	lusy2_nonfun
HiC_scaffold_5	54636619	54715136	0.73258	0.26742	25275	9279	11718	32245	0	0	78517	lusy2_nonfun
HiC_scaffold_5	55653006	55660674	0.723918	0.276082	3181	1218	899	2370	0	0	7668	lusy2_nonfun
HiC_scaffold_5	55801438	55801607	0.763314	0.236686	76	23	17	53	0	0	169	lusy2_nonfun
HiC_scaffold_5	56021937	56022448	0.771037	0.228963	171	50	67	223	0	0	511	lusy2_nonfun
HiC_scaffold_5	56160366	56200444	0.763836	0.236164	12595	3301	6164	18018	0	0	40078	lusy2_nonfun
HiC_scaffold_5	56365639	56365823	0.798913	0.201087	89	24	13	58	0	0	184	lusy2_nonfun
HiC_scaffold_5	57668593	57669062	0.778252	0.221748	213	62	42	152	0	0	469	lusy2_nonfun
HiC_scaffold_5	57691569	57691742	0.774566	0.225434	57	15	24	77	0	0	173	lusy2_nonfun
HiC_scaffold_5	59094495	59240142	0.77063	0.22937	64929	20986	12421	47311	0	0	145647	lusy2_nonfun
HiC_scaffold_5	59488528	59495582	0.761412	0.238588	2973	1045	638	2398	0	0	7054	lusy2_nonfun
HiC_scaffold_5	59588387	59605034	0.74566	0.25434	7139	2682	1552	5274	0	0	16647	lusy2_nonfun
HiC_scaffold_5	62254677	62266499	0.738031	0.261969	3710	1181	1916	5015	0	0	11822	lusy2_nonfun
HiC_scaffold_5	62359259	62366313	0.761412	0.238588	2398	638	1045	2973	0	0	7054	lusy2_nonfun
HiC_scaffold_5	62572664	62845595	0.770517	0.229483	89093	23532	39101	121205	0	0	272931	lusy2_nonfun
HiC_scaffold_5	63159861	63160035	0.764368	0.235632	55	13	28	78	0	0	174	lusy2_nonfun
HiC_scaffold_5	64033762	64038894	0.729345	0.270655	1625	598	791	2118	0	0	5132	lusy2_nonfun
HiC_scaffold_5	64243426	64405765	0.758783	0.241217	52268	14327	24832	70912	0	0	162339	lusy2_nonfun
HiC_scaffold_5	64498291	64498464	0.809249	0.190751	79	21	12	61	0	0	173	lusy2_nonfun
HiC_scaffold_5	66260485	66268357	0.753303	0.246697	3314	1172	770	2616	0	0	7872	lusy2_nonfun
HiC_scaffold_5	66846492	66858676	0.710276	0.289724	4928	2178	1352	3726	0	0	12184	lusy2_nonfun
HiC_scaffold_5	67379193	67389285	0.723642	0.276358	4014	1500	1289	3289	0	0	10092	lusy2_nonfun
HiC_scaffold_5	67546253	67550674	0.764307	0.235693	1455	396	646	1924	0	0	4421	lusy2_nonfun
HiC_scaffold_5	67754779	67756724	0.778406	0.221594	673	178	253	841	0	0	1945	lusy2_nonfun
HiC_scaffold_5	67881352	67884120	0.752168	0.247832	969	252	434	1113	0	0	2768	lusy2_nonfun
HiC_scaffold_5	67979963	67980734	0.748379	0.251621	296	92	102	281	0	0	771	lusy2_nonfun
HiC_scaffold_5	69385316	69391225	0.765612	0.234388	2580	876	509	1944	0	0	5909	lusy2_nonfun
HiC_scaffold_5	69522710	69567822	0.738628	0.261372	13867	4158	7633	19454	0	0	45112	lusy2_nonfun
HiC_scaffold_6	53	306019	0.75358	0.24642	123833	52001	23395	106737	0	0	305966	lusy2_nonfun
HiC_scaffold_6	392474	392820	0.789017	0.210983	123	28	45	150	0	0	346	lusy2_nonfun
HiC_scaffold_6	3855199	3855546	0.792507	0.207493	153	44	28	122	0	0	347	lusy2_nonfun
HiC_scaffold_6	4026569	4026916	0.789625	0.210375	153	46	27	121	0	0	347	lusy2_nonfun
HiC_scaffold_6	5446393	5592604	0.753938	0.246062	64300	21579	14398	45934	0	0	146211	lusy2_nonfun
HiC_scaffold_6	9589326	9591246	0.75625	0.24375	591	139	329	861	0	0	1920	lusy2_nonfun
HiC_scaffold_6	9624533	9626380	0.7634	0.2366	582	135	302	828	0	0	1847	lusy2_nonfun
HiC_scaffold_6	9915105	9959352	0.727665	0.272335	17878	7087	4963	14319	0	0	44247	lusy2_nonfun
HiC_scaffold_6	10194749	10198915	0.741719	0.258281	1755	653	423	1335	0	0	4166	lusy2_nonfun
HiC_scaffold_6	10229285	10234003	0.742688	0.257312	1542	516	698	1962	0	0	4718	lusy2_nonfun
HiC_scaffold_6	12545417	12673681	0.718471	0.281529	41667	15338	20772	50487	0	0	128264	lusy2_nonfun
HiC_scaffold_6	12985523	12992576	0.768467	0.231533	3043	1015	618	2377	0	0	7053	lusy2_nonfun
HiC_scaffold_6	13051723	13052244	0.777351	0.222649	168	42	74	237	0	0	521	lusy2_nonfun
HiC_scaffold_6	13074579	13074756	0.734463	0.265537	67	28	19	63	0	0	177	lusy2_nonfun
HiC_scaffold_6	13381259	13391073	0.751376	0.248624	4089	1417	1023	3285	0	0	9814	lusy2_nonfun
HiC_scaffold_6	14006999	14007175	0.767045	0.232955	77	27	14	58	0	0	176	lusy2_nonfun
HiC_scaffold_6	14095939	14103077	0.715887	0.284113	2514	1017	1011	2596	0	0	7138	lusy2_nonfun
HiC_scaffold_6	14664074	14671039	0.761091	0.238909	2442	653	1011	2859	0	0	6965	lusy2_nonfun
HiC_scaffold_6	14922994	14923520	0.747148	0.252852	163	43	90	230	0	0	526	lusy2_nonfun
HiC_scaffold_6	15297065	15297591	0.747148	0.252852	163	43	90	230	0	0	526	lusy2_nonfun
HiC_scaffold_6	15702340	15715430	0.740947	0.259053	5007	2182	1209	4692	0	0	13090	lusy2_nonfun
HiC_scaffold_6	16350914	16351085	0.74269	0.25731	73	26	18	54	0	0	171	lusy2_nonfun
HiC_scaffold_6	16508963	16534694	0.714858	0.285142	9937	4050	3287	8457	0	0	25731	lusy2_nonfun
HiC_scaffold_6	16691930	16693021	0.744271	0.255729	425	163	116	387	0	0	1091	lusy2_nonfun
HiC_scaffold_6	17062857	17164584	0.740472	0.259528	31358	10880	15521	43968	0	0	101727	lusy2_nonfun
HiC_scaffold_6	17222802	17223896	0.731261	0.268739	411	161	133	389	0	0	1094	lusy2_nonfun
HiC_scaffold_6	17743908	17751103	0.692703	0.307297	2375	1030	1181	2609	0	0	7195	lusy2_nonfun
HiC_scaffold_6	18385948	18386126	0.775281	0.224719	75	24	16	63	0	0	178	lusy2_nonfun
HiC_scaffold_6	18444655	18455230	0.732861	0.267139	3301	1000	1825	4449	0	0	10575	lusy2_nonfun
HiC_scaffold_6	18482778	18491055	0.650598	0.349402	2587	1317	1575	2798	0	0	8277	lusy2_nonfun
HiC_scaffold_6	18612799	18638697	0.752877	0.247123	9879	3943	2457	9619	0	0	25898	lusy2_nonfun
HiC_scaffold_6	19009859	19010579	0.741667	0.258333	250	74	112	284	0	0	720	lusy2_nonfun
HiC_scaffold_6	19317668	19344818	0.723794	0.276206	11523	4533	2966	8128	0	0	27150	lusy2_nonfun
HiC_scaffold_6	20328303	20328476	0.780347	0.219653	73	25	13	62	0	0	173	lusy2_nonfun
HiC_scaffold_6	20419670	20423815	0.754644	0.245356	1444	424	593	1684	0	0	4145	lusy2_nonfun
HiC_scaffold_6	20505693	20505865	0.802326	0.197674	67	12	22	71	0	0	172	lusy2_nonfun
HiC_scaffold_6	20525640	20526643	0.739781	0.260219	320	104	157	422	0	0	1003	lusy2_nonfun
HiC_scaffold_6	20592027	20592195	0.767857	0.232143	62	15	24	67	0	0	168	lusy2_nonfun
HiC_scaffold_6	20783074	20784505	0.752621	0.247379	490	153	201	587	0	0	1431	lusy2_nonfun
HiC_scaffold_6	23253220	23253393	0.780347	0.219653	62	13	25	73	0	0	173	lusy2_nonfun
HiC_scaffold_6	24202616	24228660	0.722393	0.277607	8098	3074	4156	10716	0	0	26044	lusy2_nonfun
HiC_scaffold_6	24442259	24446533	0.711511	0.288489	1266	508	725	1775	0	0	4274	lusy2_nonfun
HiC_scaffold_6	25570772	25574152	0.774852	0.225148	1161	268	493	1458	0	0	3380	lusy2_nonfun
HiC_scaffold_6	25757132	25759006	0.761473	0.238527	694	231	216	733	0	0	1874	lusy2_nonfun
HiC_scaffold_6	26438769	26439128	0.771588	0.228412	120	33	49	157	0	0	359	lusy2_nonfun
HiC_scaffold_6	26773720	26833560	0.749816	0.250184	18814	6060	8911	26055	0	0	59840	lusy2_nonfun
HiC_scaffold_6	28026751	28026926	0.737143	0.262857	72	28	18	57	0	0	175	lusy2_nonfun
HiC_scaffold_6	28094712	28106758	0.7043	0.2957	4618	2118	1444	3866	0	0	12046	lusy2_nonfun
HiC_scaffold_6	28495007	28496198	0.737196	0.262804	367	113	200	511	0	0	1191	lusy2_nonfun
HiC_scaffold_6	28533371	28533547	0.744318	0.255682	53	17	28	78	0	0	176	lusy2_nonfun
HiC_scaffold_6	28565114	28565290	0.767045	0.232955	60	14	27	75	0	0	176	lusy2_nonfun
HiC_scaffold_6	29439744	29545535	0.748589	0.251411	37839	9312	17285	41355	0	0	105791	lusy2_nonfun
HiC_scaffold_6	29704380	29706953	0.771862	0.228138	1103	392	195	883	0	0	2573	lusy2_nonfun
HiC_scaffold_6	29856029	29916089	0.741026	0.258974	20641	5654	9900	23865	0	0	60060	lusy2_nonfun
HiC_scaffold_6	30082822	30084725	0.785602	0.214398	824	245	163	671	0	0	1903	lusy2_nonfun
HiC_scaffold_6	30162940	30178066	0.62733	0.37267	4621	2728	2909	4868	0	0	15126	lusy2_nonfun
HiC_scaffold_6	30494021	30495599	0.719265	0.280735	486	162	281	649	0	0	1578	lusy2_nonfun
HiC_scaffold_6	30845172	30845349	0.785311	0.214689	61	10	28	78	0	0	177	lusy2_nonfun
HiC_scaffold_6	30887193	30890307	0.748876	0.251124	1029	283	499	1303	0	0	3114	lusy2_nonfun
HiC_scaffold_6	31559028	31563343	0.737428	0.262572	1827	687	446	1355	0	0	4315	lusy2_nonfun
HiC_scaffold_6	31589530	31591589	0.741622	0.258378	868	321	211	659	0	0	2059	lusy2_nonfun
HiC_scaffold_6	31726369	31735844	0.741319	0.258681	4053	1593	858	2971	0	0	9475	lusy2_nonfun
HiC_scaffold_6	32356421	32357650	0.747762	0.252238	533	194	116	386	0	0	1229	lusy2_nonfun
HiC_scaffold_6	32501208	32501730	0.733716	0.266284	157	48	91	226	0	0	522	lusy2_nonfun
HiC_scaffold_6	33230883	33233365	0.768332	0.231668	1090	364	211	817	0	0	2482	lusy2_nonfun
HiC_scaffold_6	33557247	33559598	0.764781	0.235219	801	208	345	997	0	0	2351	lusy2_nonfun
HiC_scaffold_6	33912145	33912314	0.751479	0.248521	74	25	17	53	0	0	169	lusy2_nonfun
HiC_scaffold_6	34042382	34057492	0.762409	0.237591	6700	2312	1278	4820	0	0	15110	lusy2_nonfun
HiC_scaffold_6	34265291	34269986	0.776784	0.223216	1965	660	388	1682	0	0	4695	lusy2_nonfun
HiC_scaffold_6	36729642	36729817	0.765714	0.234286	65	14	27	69	0	0	175	lusy2_nonfun
HiC_scaffold_6	37444743	37444917	0.758621	0.241379	61	19	23	71	0	0	174	lusy2_nonfun
HiC_scaffold_6	38186441	38241226	0.750716	0.249284	16837	5051	8606	24291	0	0	54785	lusy2_nonfun
HiC_scaffold_6	38393007	38394704	0.76429	0.23571	597	138	262	700	0	0	1697	lusy2_nonfun
HiC_scaffold_6	38809468	38809645	0.751412	0.248588	76	25	19	57	0	0	177	lusy2_nonfun
HiC_scaffold_6	39740316	39757148	0.749941	0.250059	7157	2640	1569	5466	0	0	16832	lusy2_nonfun
HiC_scaffold_6	40051459	40052693	0.76094	0.23906	417	105	190	522	0	0	1234	lusy2_nonfun
HiC_scaffold_6	41085338	41088555	0.710289	0.289711	1214	545	387	1071	0	0	3217	lusy2_nonfun
HiC_scaffold_6	41197112	41225864	0.715011	0.284989	9957	3507	4687	10601	0	0	28752	lusy2_nonfun
HiC_scaffold_6	41454468	41455074	0.727723	0.272277	206	76	89	235	0	0	606	lusy2_nonfun
HiC_scaffold_6	41484241	41484417	0.710227	0.289773	54	18	33	71	0	0	176	lusy2_nonfun
HiC_scaffold_6	41519234	41521204	0.723858	0.276142	604	220	324	822	0	0	1970	lusy2_nonfun
HiC_scaffold_6	43306032	43330297	0.68469	0.31531	8459	3890	3761	8155	0	0	24265	lusy2_nonfun
HiC_scaffold_6	44325320	44326213	0.765957	0.234043	394	131	78	290	0	0	893	lusy2_nonfun
HiC_scaffold_6	46761642	46767187	0.722272	0.277728	1734	612	928	2271	0	0	5545	lusy2_nonfun
HiC_scaffold_6	47199014	47206296	0.675089	0.324911	2404	1199	1167	2512	0	0	7282	lusy2_nonfun
HiC_scaffold_6	48087021	48087198	0.768362	0.231638	60	14	27	76	0	0	177	lusy2_nonfun
HiC_scaffold_6	48738427	48740351	0.776507	0.223493	820	263	167	674	0	0	1924	lusy2_nonfun
HiC_scaffold_6	48854070	48854586	0.751938	0.248062	164	51	77	224	0	0	516	lusy2_nonfun
HiC_scaffold_6	50500653	50746686	0.751456	0.248544	112615	38280	22870	72268	0	0	246033	lusy2_nonfun
HiC_scaffold_6	50770052	50774943	0.742588	0.257412	2132	774	485	1500	0	0	4891	lusy2_nonfun
HiC_scaffold_6	51107841	51182582	0.765269	0.234731	33963	11120	6424	23234	0	0	74741	lusy2_nonfun
HiC_scaffold_6	51534117	51535307	0.772269	0.227731	516	156	115	403	0	0	1190	lusy2_nonfun
HiC_scaffold_6	52031310	52036467	0.763428	0.236572	2132	786	434	1805	0	0	5157	lusy2_nonfun
HiC_scaffold_6	52075439	52081080	0.725758	0.274242	2194	961	586	1900	0	0	5641	lusy2_nonfun
HiC_scaffold_6	52195480	52373752	0.764242	0.230148	78809	26666	14363	57434	1000	0	178272	lusy2_nonfun
HiC_scaffold_6	52521150	52521315	0.751515	0.248485	69	24	17	55	0	0	165	lusy2_nonfun
HiC_scaffold_6	52793389	52799714	0.754783	0.245217	2686	890	661	2088	0	0	6325	lusy2_nonfun
HiC_scaffold_6	53046694	53055298	0.696304	0.303696	3102	1309	1304	2889	0	0	8604	lusy2_nonfun
HiC_scaffold_6	53988099	53988268	0.828402	0.171598	86	20	9	54	0	0	169	lusy2_nonfun
HiC_scaffold_6	54010330	54010508	0.786517	0.213483	55	15	23	85	0	0	178	lusy2_nonfun
HiC_scaffold_6	54138672	54166455	0.719865	0.280135	8793	3182	4601	11207	0	0	27783	lusy2_nonfun
HiC_scaffold_6	54259911	54273065	0.721149	0.278851	4285	1457	2211	5201	0	0	13154	lusy2_nonfun
HiC_scaffold_6	54288510	54301472	0.703595	0.296405	4177	1634	2208	4943	0	0	12962	lusy2_nonfun
HiC_scaffold_6	54373813	54375218	0.723843	0.276157	579	239	149	438	0	0	1405	lusy2_nonfun
HiC_scaffold_6	54457876	54458048	0.755814	0.244186	60	16	26	70	0	0	172	lusy2_nonfun
HiC_scaffold_6	55278064	55281041	0.755123	0.244877	1293	459	270	955	0	0	2977	lusy2_nonfun
HiC_scaffold_6	55298428	55358398	0.694147	0.305853	23056	9353	8989	18572	0	0	59970	lusy2_nonfun
HiC_scaffold_6	55448410	55452096	0.754205	0.245795	1605	570	336	1175	0	0	3686	lusy2_nonfun
HiC_scaffold_6	55654293	55656383	0.754067	0.245933	631	190	324	945	0	0	2090	lusy2_nonfun
HiC_scaffold_6	55749512	55749690	0.741573	0.258427	52	19	27	80	0	0	178	lusy2_nonfun
HiC_scaffold_6	57599615	57600957	0.773472	0.226528	429	117	187	609	0	0	1342	lusy2_nonfun
HiC_scaffold_6	57899129	57900499	0.777372	0.222628	460	118	187	605	0	0	1370	lusy2_nonfun
HiC_scaffold_6	58123469	58129405	0.769205	0.230795	2601	799	571	1965	0	0	5936	lusy2_nonfun
HiC_scaffold_6	58456717	58459143	0.747733	0.252267	1022	386	226	792	0	0	2426	lusy2_nonfun
HiC_scaffold_6	58690655	58694352	0.751691	0.248309	1587	562	356	1192	0	0	3697	lusy2_nonfun
HiC_scaffold_6	59273486	59318198	0.760154	0.239846	18608	5936	4788	15380	0	0	44712	lusy2_nonfun
HiC_scaffold_6	60460915	60461440	0.773333	0.226667	224	71	48	182	0	0	525	lusy2_nonfun
HiC_scaffold_6	60560998	60691550	0.738388	0.261612	42695	14616	19538	53703	0	0	130552	lusy2_nonfun
HiC_scaffold_6	61048968	61115873	0.75658	0.24342	28317	9903	6383	22302	0	0	66905	lusy2_nonfun
HiC_scaffold_6	61474116	61486566	0.648434	0.351566	3534	2072	2305	4539	0	0	12450	lusy2_nonfun
HiC_scaffold_6	62241568	62243478	0.773822	0.226178	648	159	273	830	0	0	1910	lusy2_nonfun
HiC_scaffold_6	62371398	62381604	0.658534	0.341466	3322	1790	1695	3399	0	0	10206	lusy2_nonfun
HiC_scaffold_6	62549788	62550142	0.765537	0.234463	117	27	56	154	0	0	354	lusy2_nonfun
HiC_scaffold_6	62569962	62570315	0.76204	0.23796	117	27	57	152	0	0	353	lusy2_nonfun
HiC_scaffold_6	62665009	62667799	0.762007	0.237993	899	242	422	1227	0	0	2790	lusy2_nonfun
HiC_scaffold_6	62688760	62691378	0.760504	0.239496	841	230	397	1150	0	0	2618	lusy2_nonfun
HiC_scaffold_6	62790899	62805683	0.746415	0.253585	5484	1914	1835	5551	0	0	14784	lusy2_nonfun
HiC_scaffold_6	63221856	63222386	0.760377	0.239623	245	86	41	158	0	0	530	lusy2_nonfun
HiC_scaffold_6	63537489	63558847	0.738786	0.261214	9049	3402	2177	6730	0	0	21358	lusy2_nonfun
HiC_scaffold_6	64186472	64315944	0.750973	0.249027	56302	19810	12432	40928	0	0	129472	lusy2_nonfun
HiC_scaffold_6	64771825	64772000	0.782857	0.217143	54	15	23	83	0	0	175	lusy2_nonfun
HiC_scaffold_6	65006986	65007166	0.777778	0.222222	82	27	13	58	0	0	180	lusy2_nonfun
HiC_scaffold_6	65146479	65148881	0.773522	0.226478	840	211	333	1018	0	0	2402	lusy2_nonfun
HiC_scaffold_6	65194958	65195132	0.712644	0.287356	72	32	18	52	0	0	174	lusy2_nonfun
HiC_scaffold_6	65603683	65609250	0.693372	0.306628	2026	875	832	1834	0	0	5567	lusy2_nonfun
HiC_scaffold_6	67089541	67089713	0.726744	0.273256	74	30	17	51	0	0	172	lusy2_nonfun
HiC_scaffold_6	67285161	67322585	0.744843	0.255157	11820	3623	5926	16055	0	0	37424	lusy2_nonfun
HiC_scaffold_6	67519975	67520149	0.781609	0.218391	81	24	14	55	0	0	174	lusy2_nonfun
HiC_scaffold_6	68201961	68214219	0.752896	0.247104	4258	1041	1988	4971	0	0	12258	lusy2_nonfun
HiC_scaffold_6	69954790	69980338	0.758024	0.241976	8118	2235	3947	11248	0	0	25548	lusy2_nonfun
HiC_scaffold_6	70155570	70215844	0.752066	0.247934	25486	9125	5819	19844	0	0	60274	lusy2_nonfun
HiC_scaffold_6	70503478	70503652	0.718391	0.281609	53	19	30	72	0	0	174	lusy2_nonfun
HiC_scaffold_6	70601656	70646211	0.763887	0.236113	14208	3674	6846	19827	0	0	44555	lusy2_nonfun
HiC_scaffold_6	70802078	70849894	0.751067	0.248933	18673	6595	5308	17240	0	0	47816	lusy2_nonfun
HiC_scaffold_6	71270880	71271054	0.764368	0.235632	75	21	20	58	0	0	174	lusy2_nonfun
HiC_scaffold_6	71373206	71376751	0.727221	0.272779	1095	387	580	1483	0	0	3545	lusy2_nonfun
HiC_scaffold_6	71645964	71646133	0.792899	0.207101	54	11	24	80	0	0	169	lusy2_nonfun
HiC_scaffold_6	72310777	72311472	0.774101	0.225899	235	53	104	303	0	0	695	lusy2_nonfun
HiC_scaffold_6	74084622	74120481	0.75214	0.24786	11589	3511	5377	15382	0	0	35859	lusy2_nonfun
HiC_scaffold_6	76966403	76966756	0.796034	0.203966	123	29	43	158	0	0	353	lusy2_nonfun
HiC_scaffold_6	77009968	77010136	0.77381	0.22619	54	14	24	76	0	0	168	lusy2_nonfun
HiC_scaffold_6	78181300	78184435	0.758852	0.241148	1269	534	222	1110	0	0	3135	lusy2_nonfun
HiC_scaffold_6	79455062	79874485	0.753974	0.246026	147435	30828	72361	168799	0	0	419423	lusy2_nonfun
HiC_scaffold_6	81245678	81245852	0.793103	0.206897	71	25	11	67	0	0	174	lusy2_nonfun
HiC_scaffold_6	81812304	81812478	0.793103	0.206897	72	25	11	66	0	0	174	lusy2_nonfun
HiC_scaffold_6	82326466	82326644	0.797753	0.202247	65	12	24	77	0	0	178	lusy2_nonfun
HiC_scaffold_6	82855798	82862723	0.718556	0.281444	2692	1101	848	2284	0	0	6925	lusy2_nonfun
HiC_scaffold_6	83361032	83391728	0.742084	0.257916	11811	4197	3720	10968	0	0	30696	lusy2_nonfun
HiC_scaffold_1	0	61455	0.567196	0.40026	17471	11860	12738	17386	2000	0	61455	sat-free
HiC_scaffold_1	330800	352199	0.65489	0.332913	6704	3603	3521	7310	261	0	21399	sat-free
HiC_scaffold_1	13614200	13991118	0.713781	0.286219	139885	59957	47924	129152	0	0	376918	sat-free
HiC_scaffold_1	39758600	39759799	0.768974	0.231026	395	144	133	527	0	0	1199	sat-free
HiC_scaffold_1	55024200	55026654	0.709454	0.290546	785	492	221	956	0	0	2454	sat-free
HiC_scaffold_2	9315365	9448657	0.73417	0.26583	39536	7034	28399	58323	0	0	133292	sat-free
HiC_scaffold_2	9625126	9663599	0.693213	0.306787	10697	3030	8773	15973	0	0	38473	sat-free
HiC_scaffold_2	9868400	10218999	0.710684	0.289316	115202	40597	60837	133963	0	0	350599	sat-free
HiC_scaffold_2	10897400	10900199	0.741693	0.258307	1019	365	358	1057	0	0	2799	sat-free
HiC_scaffold_2	34046200	34050599	0.718118	0.281882	1587	573	667	1572	0	0	4399	sat-free
HiC_scaffold_2	43977364	44252199	0.69458	0.30542	97473	44242	39698	93422	0	0	274835	sat-free
HiC_scaffold_2	49634400	49640999	0.701015	0.298985	2580	1298	675	2046	0	0	6599	sat-free
HiC_scaffold_2	59102000	59278999	0.6951	0.3049	67757	33954	20013	55275	0	0	176999	sat-free
HiC_scaffold_3	17088390	17090399	0.733698	0.266302	569	59	476	905	0	0	2009	sat-free
HiC_scaffold_3	49045800	49047599	0.759867	0.240133	451	193	239	916	0	0	1799	sat-free
HiC_scaffold_3	52448000	52451399	0.742866	0.257134	1392	592	282	1133	0	0	3399	sat-free
HiC_scaffold_3	62872800	62874199	0.756254	0.243746	544	177	164	514	0	0	1399	sat-free
HiC_scaffold_4	6550000	6574399	0.654658	0.345342	8078	3731	4695	7895	0	0	24399	sat-free
HiC_scaffold_4	9252800	9293599	0.627074	0.372926	11341	6673	8542	14243	0	0	40799	sat-free
HiC_scaffold_4	35668703	35776315	0.717522	0.282478	37111	13558	16840	40103	0	0	107612	sat-free
HiC_scaffold_4	42403200	42408019	0.718199	0.281801	1416	743	615	2045	0	0	4819	sat-free
HiC_scaffold_4	46181800	46233599	0.700149	0.299851	19263	8831	6701	17004	0	0	51799	sat-free
HiC_scaffold_4	48302600	48305999	0.74316	0.25684	1203	442	431	1323	0	0	3399	sat-free
HiC_scaffold_4	49650200	50035999	0.685761	0.314239	130083	57928	63305	134483	0	0	385799	sat-free
HiC_scaffold_4	58345000	58503892	0.701426	0.298574	57766	25809	21632	53685	0	0	158892	sat-free
HiC_scaffold_5	13568800	13738799	0.709051	0.290949	57765	22029	27432	62773	0	0	169999	sat-free
HiC_scaffold_5	42675800	42727056	0.704913	0.295087	19143	8811	6314	16988	0	0	51256	sat-free
HiC_scaffold_5	73082000	73163799	0.685852	0.301923	24205	7644	17053	31897	1000	0	81799	sat-free
HiC_scaffold_6	24719741	24789740	0.707967	0.292033	23672	9083	11359	25885	0	0	69999	sat-free
HiC_scaffold_6	47396753	47642799	0.703958	0.296042	84509	35768	37072	88697	0	0	246046	sat-free
HiC_scaffold_6	55415187	55436975	0.731228	0.268772	8325	2831	3025	7607	0	0	21788	sat-free
HiC_scaffold_6	75883453	76250364	0.698742	0.301258	121683	48994	61541	134693	0	0	366911	sat-free
HiC_scaffold_6	76592600	76654199	0.711862	0.288138	21888	8937	8812	21962	0	0	61599	sat-free

## Sheet: Suppl. Fig. 9
Supplementary Figure 9: counts for comparative repeat analysis among Luzula species.
cluster	supercluster	Lnvea	Lcamp	Leleg	Lsylv	Lluzu	Lpilo	Lspic	Lsude	Final_annotation
1	3	0	46	0	432	6571	0	402	79	All/repeat/satellite_Lusy2
2	2	0	2231	0	12	11	12	391	3588	All/repeat/satellite_Lusy1
3	2	0	70	0	3069	573	141	1463	31	All/repeat/satellite_Lusy1
4	1	0	394	2785	270	855	17	363	168	All/repeat/mobile_element/Class_I/LTR/Ty1_copia/Angela
5	2	0	1460	0	81	332	54	505	2398	All/repeat/satellite_Lusy1
6	1	0	141	3930	38	199	13	98	49	All/repeat/mobile_element/Class_I/LTR/Ty1_copia/Angela
7	1	0	471	1206	270	718	24	418	183	All/repeat/mobile_element/Class_I/LTR/Ty1_copia/Angela
8	1	0	34	2775	14	88	2	33	13	All/repeat/mobile_element/Class_I/LTR/Ty1_copia/Angela
9	1	0	9	2480	8	27	4	7	1	All/repeat/mobile_element/Class_I/LTR/Ty1_copia/Angela
10	3	0	9	0	523	1732	1	202	6	All/repeat/satellite_Lusy2
11	4	1976	0	0	0	0	0	0	0	All/repeat/satellite_Lusy2
12	6	1250	0	0	0	0	0	0	0	All/repeat/mobile_element/Class_I/LTR/Ty1_copia/Angela
13	5	378	36	243	109	75	172	131	83	All/organelle/plastid
14	7	0	0	0	0	591	618	3	0	All/repeat/satellite_Lusy1
15	8	0	78	0	267	511	0	272	71	All/repeat/satellite
16	9	0	0	1058	0	0	0	0	0	All/repeat/satellite
17	10	0	0	0	0	925	6	1	0	All/repeat/satellite_Lusy1
18	11	0	702	0	0	0	0	16	54	All/repeat/satellite_Lusy1
19	12	0	0	465	0	2	183	23	0	All
20	13	653	0	0	0	0	0	0	0	All/repeat/satellite
21	1	0	90	0	92	220	10	123	49	All/repeat/mobile_element/Class_I/LTR/Ty1_copia/Angela
22	14	0	0	570	0	0	0	0	0	All/repeat/satellite
23	15	0	0	0	157	366	2	0	0	All
24	17	0	0	478	0	0	0	0	0	All/repeat/satellite
25	18	0	1	413	0	2	1	1	0	All
26	19	0	50	0	73	71	10	97	32	All
27	20	329	0	0	0	0	0	0	0	All/organelle/plastid
28	16	307	0	0	0	0	0	0	0	All/repeat/rDNA/35S_rDNA
29	21	0	0	282	0	0	0	0	0	All/repeat/satellite
30	22	0	86	0	17	82	0	64	31	All
31	23	278	0	0	0	0	0	0	0	All/repeat/satellite_Lusy1
32	24	250	0	0	0	0	0	0	0	All/repeat/satellite_Lusy2
33	25	246	0	0	0	0	0	0	0	All/repeat/satellite_Lusy1
34	26	0	0	246	0	0	0	0	0	All/repeat/satellite
35	27	0	37	72	31	27	2	44	27	All
36	28	0	13	100	19	17	47	27	17	All/organelle/plastid
37	29	0	0	216	0	3	0	0	0	All
38	30	0	0	215	0	0	0	0	0	All
39	31	0	0	204	0	0	0	0	0	All
40	32	0	0	201	0	0	0	0	0	All/repeat/satellite
41	33	0	0	196	0	0	0	0	0	All/repeat/satellite
42	16	180	0	0	0	0	0	0	0	All/repeat/rDNA/35S_rDNA
43	34	0	6	65	11	73	3	14	8	All
44	35	0	0	176	0	0	0	0	0	All
45	37	0	0	164	0	0	0	0	0	All/repeat/satellite
46	38	10	9	54	30	14	20	17	9	All/organelle/plastid
47	39	0	3	118	10	11	2	9	2	All/repeat/rDNA/5S_rDNA
48	40	152	0	0	0	0	0	0	0	All/repeat/satellite
49	41	0	0	0	147	0	0	0	0	All/repeat/satellite
50	42	0	28	8	38	35	4	17	16	All/repeat/rDNA/35S_rDNA
51	43	137	0	0	0	0	0	0	0	All/organelle/plastid
52	36	0	0	114	12	4	0	0	0	All/repeat
53	45	0	42	0	23	27	1	15	6	All
54	46	109	0	0	0	0	0	0	0	All
55	47	0	0	105	0	0	0	0	0	All/repeat/satellite
56	48	0	0	97	0	0	0	0	0	All
57	49	0	21	0	29	22	4	3	14	All/repeat/rDNA/35S_rDNA
58	50	0	9	0	17	39	1	21	4	All
59	51	0	4	0	20	18	28	14	7	All/repeat/satellite
60	52	0	2	7	6	66	0	7	2	All
61	53	0	5	28	9	8	18	14	6	All/organelle/plastid
62	54	87	0	0	0	0	0	0	0	All/repeat/mobile_element/Class_I/LTR/Ty1_copia/Angela
63	55	0	0	84	0	0	0	0	0	All/repeat/satellite
64	56	83	0	0	0	0	0	0	0	All
65	44	0	3	14	12	15	17	8	11	All/organelle/plastid
66	57	79	0	0	0	0	0	0	0	All
67	58	0	19	2	14	22	4	0	12	All/repeat/rDNA/35S_rDNA
68	59	0	0	73	0	0	0	0	0	All
69	5	71	0	0	0	0	0	0	0	All/organelle/plastid
70	60	40	1	17	5	3	2	1	2	All/organelle/plastid
71	61	0	11	0	20	17	1	5	17	All
72	62	0	0	64	0	0	0	0	0	All
73	63	0	0	63	0	0	0	0	0	All
74	64	0	0	62	0	0	0	0	0	All
75	65	60	0	0	0	0	0	0	0	All
76	66	0	0	60	0	0	0	0	0	All/repeat/satellite
77	67	58	0	0	0	0	0	0	0	All
78	68	53	0	0	0	0	0	0	0	All/organelle/plastid
79	69	0	0	53	0	0	0	0	0	All
80	70	12	2	17	3	2	10	0	6	All/organelle/plastid
81	71	0	5	25	3	5	10	3	1	All/organelle/plastid
82	72	0	4	20	6	2	7	8	5	All
83	73	0	0	51	0	0	0	0	0	All
84	74	0	19	0	5	6	1	9	10	All
85	75	0	5	2	2	34	0	4	2	All
86	76	48	0	0	0	0	0	0	0	All/organelle/plastid
87	77	0	15	0	6	16	0	3	7	All
88	78	45	0	0	0	0	0	0	0	All/organelle/plastid
89	79	45	0	0	0	0	0	0	0	All/organelle/plastid
90	80	0	0	45	0	0	0	0	0	All
91	81	0	5	21	0	4	3	11	1	All/organelle/plastid
92	82	0	0	45	0	0	0	0	0	All
93	44	0	7	6	5	9	6	3	8	All/organelle/plastid
94	83	0	0	44	0	0	0	0	0	All
95	84	0	3	0	12	13	2	8	6	All/repeat/rDNA/35S_rDNA
96	85	0	0	14	8	6	6	7	3	All
97	86	0	0	43	0	0	0	0	0	All
98	87	0	4	13	5	6	7	6	2	All/organelle/plastid
99	88	0	2	0	6	20	8	4	3	All
100	89	0	10	1	7	2	0	18	4	All
101	90	41	0	0	0	0	0	0	0	All/organelle/plastid
102	91	0	0	41	0	0	0	0	0	All
103	92	0	0	40	0	0	0	0	0	All
104	93	39	0	0	0	0	0	0	0	All/repeat/mobile_element/Class_I/LTR/Ty1_copia/Angela
105	94	39	0	0	0	0	0	0	0	All/repeat/satellite
106	95	39	0	0	0	0	0	0	0	All
107	96	0	2	1	14	7	2	3	10	All/repeat/rDNA/35S_rDNA
108	97	0	3	24	5	3	0	3	0	All/repeat/mobile_element/Class_I/LTR/Ty1_copia/SIRE
109	36	0	3	32	1	0	0	2	0	All/repeat
110	98	0	12	0	6	10	0	5	4	All
111	99	0	0	37	0	0	0	0	0	All
112	100	0	5	1	14	7	4	4	2	All/repeat/rDNA/35S_rDNA
113	101	36	0	0	0	0	0	0	0	All/repeat/rDNA/5S_rDNA
114	102	0	0	14	4	3	6	4	5	All/organelle/plastid
115	103	0	0	9	9	0	10	6	2	All/organelle/plastid
116	104	0	0	11	6	6	6	3	4	All/organelle/plastid
117	105	35	0	0	0	0	0	0	0	All/organelle/plastid
118	106	35	0	0	0	0	0	0	0	All/organelle/plastid
119	107	0	4	16	3	0	9	3	0	All/organelle/plastid
120	108	0	0	35	0	0	0	0	0	All
121	109	34	0	0	0	0	0	0	0	All/organelle/plastid
122	110	0	0	34	0	0	0	0	0	All
123	111	0	4	13	5	2	6	2	2	All/organelle/plastid
124	112	0	0	34	0	0	0	0	0	All
125	113	0	4	0	10	7	0	10	2	All
126	114	0	1	12	0	3	11	2	3	All/organelle/plastid
127	115	0	0	32	0	0	0	0	0	All
128	116	0	2	9	7	5	4	4	0	All/organelle/plastid
129	117	0	0	11	1	3	10	4	2	All/organelle/plastid
130	118	0	0	30	0	0	0	0	0	All/repeat/satellite
131	119	0	3	0	4	22	1	0	0	All
132	120	29	0	0	0	0	0	0	0	All
133	121	0	0	17	4	1	5	2	0	All/organelle/plastid
134	122	0	1	13	4	2	2	4	3	All/organelle/plastid
135	123	0	0	13	1	1	5	3	6	All/organelle/plastid
136	124	0	0	10	3	1	4	9	2	All/organelle/plastid
137	125	28	0	0	0	0	0	0	0	All/repeat/mobile_element/Class_I/LTR/Ty1_copia/Angela
138	126	0	1	22	0	4	0	1	0	All/repeat/mobile_element/Class_I/LTR/Ty1_copia/SIRE
139	127	0	0	16	2	1	1	5	3	All/organelle/plastid
140	128	27	0	0	0	0	0	0	0	All
141	129	27	0	0	0	0	0	0	0	All/organelle/plastid
142	130	0	0	27	0	0	0	0	0	All
143	131	0	3	11	5	2	1	2	3	All
144	132	26	0	0	0	0	0	0	0	All/organelle/plastid
145	133	0	1	10	0	2	9	2	2	All/organelle/plastid
146	134	0	3	0	5	12	1	5	0	All
147	135	0	0	2	6	4	6	7	1	All
148	136	25	0	0	0	0	0	0	0	All
149	137	25	0	0	0	0	0	0	0	All
150	138	25	0	0	0	0	0	0	0	All/organelle/plastid
151	139	0	0	25	0	0	0	0	0	All
152	140	0	0	9	5	3	4	3	1	All/organelle/plastid
153	141	0	0	25	0	0	0	0	0	All
154	142	24	0	0	0	0	0	0	0	All
155	143	0	10	0	9	2	0	1	2	All/repeat/satellite
156	144	0	2	16	1	0	3	1	1	All/organelle/plastid
157	145	0	0	24	0	0	0	0	0	All
158	146	0	0	24	0	0	0	0	0	All/repeat/satellite
159	147	0	0	24	0	0	0	0	0	All
160	148	0	8	0	1	12	0	1	2	All
161	149	0	1	0	8	9	0	1	5	All
162	150	0	1	9	6	0	4	3	1	All/organelle/plastid
163	151	23	0	0	0	0	0	0	0	All/repeat/mobile_element/Class_I/LTR/Ty1_copia/Angela
164	152	0	0	8	5	0	6	3	1	All/organelle/plastid
165	153	0	3	0	9	2	1	3	5	All
166	154	22	0	0	0	0	0	0	0	All/organelle/plastid
167	155	0	0	22	0	0	0	0	0	All/repeat/satellite
168	156	0	2	5	5	0	6	4	0	All/organelle/plastid
169	157	0	0	6	2	0	5	3	6	All/organelle/plastid
170	158	0	3	7	5	1	2	3	1	All
171	159	0	4	0	6	5	0	4	3	All
172	160	0	3	0	11	3	0	2	3	All
173	161	22	0	0	0	0	0	0	0	All/repeat/mobile_element/Class_I/LTR/Ty1_copia/Angela
174	162	21	0	0	0	0	0	0	0	All/repeat/mobile_element/Class_I/LTR/Ty1_copia/Angela
175	163	0	0	21	0	0	0	0	0	All
176	164	0	0	21	0	0	0	0	0	All
177	165	0	0	21	0	0	0	0	0	All/repeat/mobile_element/Class_II/Subclass_1/TIR/EnSpm_CACTA
178	166	0	0	11	0	1	6	2	1	All/organelle/plastid
179	167	0	0	21	0	0	0	0	0	All
180	168	0	0	0	0	14	6	1	0	All
181	169	0	1	5	3	5	2	4	1	All
182	170	20	0	0	0	0	0	0	0	All/organelle/plastid
183	171	20	0	0	0	0	0	0	0	All
184	172	20	0	0	0	0	0	0	0	All
185	173	20	0	0	0	0	0	0	0	All
186	174	0	2	12	3	2	1	0	0	All/organelle/plastid
187	175	0	0	20	0	0	0	0	0	All/repeat/satellite
188	176	0	1	11	2	0	2	4	0	All
189	177	0	0	11	5	0	2	2	0	All/organelle/plastid
190	178	0	0	20	0	0	0	0	0	All
191	179	0	0	20	0	0	0	0	0	All
192	180	0	0	20	0	0	0	0	0	All
193	181	0	0	9	1	0	6	4	0	All/organelle/plastid
194	182	0	0	20	0	0	0	0	0	All/repeat/satellite
195	183	0	7	0	7	2	0	3	1	All

[truncated: 1 more sheets: Suppl. Fig. 13]
